# Supplementary material for: Interface engineering enabling thin lithium metal electrodes down to 0.78 μm for garnet-type solid-state batteries
Source: Nat Commun. 2024 Nov 15;15:9920. doi: 10.1038/s41467-024-54234-w (PMC11568204; doi:10.1038/s41467-024-54234-w)
Supplement: Supplementary file 4 — Supplementary Data 1 [file 41467_2024_54234_MOESM4_ESM.txt]

Li_Li2CO3
====================================================================================

Lattice type        P
Space group name    P 1
Space group number  1
Setting number      1

Lattice parameters

   a        b        c       alpha    beta     gamma
13.23610 13.23610 17.50000  90.0000  90.0000  90.0000

Unit-cell volume = 3065.901097 Å^3

Structure parameters

                       x          y          z          Occ.     U    Site      Sym.
   1 Li  Li1         0.62660    0.31202    0.29893    1.000    0.000    1a         1
   2 Li  Li2         0.79979    0.49687    0.11565    1.000    0.000    1a         1
   3 Li  Li3         0.29324    0.49863    0.29871    1.000    0.000    1a         1
   4 Li  Li4         0.79389    0.62559    0.28045    1.000    0.000    1a         1
   5 Li  Li5         0.45825    0.40577    0.33732    1.000    0.000    1a         1
   6 Li  Li6         0.69910    0.47812    0.24692    1.000    0.000    1a         1
   7 Li  Li7         0.96480    0.75059    0.33397    1.000    0.000    1a         1
   8 Li  Li8         0.19910    0.65319    0.24692    1.000    0.000    1a         1
   9 Li  Li9         0.12936    0.82373    0.30047    1.000    0.000    1a         1
  10 Li  Li10        0.11858    0.31566    0.11565    1.000    0.000    1a         1
  11 Li  Li11        0.61858    0.81566    0.11565    1.000    0.000    1a         1
  12 Li  Li12        0.93737    0.99687    0.11565    1.000    0.000    1a         1
  13 Li  Li13        0.43845    0.00095    0.29097    1.000    0.000    1a         1
  14 Li  Li14        0.93768    0.12643    0.28925    1.000    0.000    1a         1
  15 Li  Li15        0.43737    0.13445    0.11565    1.000    0.000    1a         1
  16 Li  Li16        0.29979    0.63445    0.11565    1.000    0.000    1a         1
  17 Li  Li17        0.32095    0.91045    0.37110    1.000    0.000    1a         1
  18 Li  Li18        0.69910    0.65319    0.16582    1.000    0.000    1a         1
  19 Li  Li19        0.03807    0.15319    0.16582    1.000    0.000    1a         1
  20 Li  Li20        0.28105    0.23514    0.06545    1.000    0.000    1a         1
  21 Li  Li21        0.45612    0.73514    0.06545    1.000    0.000    1a         1
  22 Li  Li22        0.03807    0.97813    0.24692    1.000    0.000    1a         1
  23 Li  Li23        0.81765    0.21928    0.36485    1.000    0.000    1a         1
  24 Li  Li24        0.19910    0.47812    0.16582    1.000    0.000    1a         1
  25 Li  Li25        0.53807    0.97813    0.16582    1.000    0.000    1a         1
  26 Li  Li26        0.78105    0.89618    0.06545    1.000    0.000    1a         1
  27 Li  Li27        0.95612    0.39617    0.06545    1.000    0.000    1a         1
  28 Li  Li28        0.53807    0.15319    0.24692    1.000    0.000    1a         1
  29 Li  Li29        0.06156    0.23024    0.50536    1.000    0.000    1a         1
  30 Li  Li30        0.08861    0.22487    0.73796    1.000    0.000    1a         1
  31 Li  Li31        0.20420    0.10929    0.61432    1.000    0.000    1a         1
  32 Li  Li32        0.21261    0.09465    0.84843    1.000    0.000    1a         1
  33 Li  Li33        0.35760    0.15938    0.34812    1.000    0.000    1a         1
  34 Li  Li34        0.31978    0.22487    0.73796    1.000    0.000    1a         1
  35 Li  Li35        0.43536    0.10929    0.61432    1.000    0.000    1a         1
  36 Li  Li36        0.45631    0.08583    0.86207    1.000    0.000    1a         1
  37 Li  Li37        0.56461    0.25292    0.47521    1.000    0.000    1a         1
  38 Li  Li38        0.55094    0.22487    0.73796    1.000    0.000    1a         1
  39 Li  Li39        0.66653    0.10929    0.61432    1.000    0.000    1a         1
  40 Li  Li40        0.68616    0.06693    0.84347    1.000    0.000    1a         1
  41 Li  Li41        0.65768    0.06741    0.36572    1.000    0.000    1a         1
  42 Li  Li42        0.78211    0.22487    0.73796    1.000    0.000    1a         1
  43 Li  Li43        0.89769    0.10929    0.61432    1.000    0.000    1a         1
  44 Li  Li44        0.96050    0.04117    0.86678    1.000    0.000    1a         1
  45 Li  Li45        0.08410    0.54641    0.36782    1.000    0.000    1a         1
  46 Li  Li46        0.08861    0.45603    0.73796    1.000    0.000    1a         1
  47 Li  Li47        0.20420    0.34045    0.61432    1.000    0.000    1a         1
  48 Li  Li48        0.14573    0.35460    0.94943    1.000    0.000    1a         1
  49 Li  Li49        0.29328    0.34670    0.42369    1.000    0.000    1a         1
  50 Li  Li50        0.31978    0.45603    0.73796    1.000    0.000    1a         1
  51 Li  Li51        0.43536    0.34045    0.61432    1.000    0.000    1a         1
  52 Li  Li52        0.37076    0.30975    0.86379    1.000    0.000    1a         1
  53 Li  Li53        0.44034    0.53535    0.45120    1.000    0.000    1a         1
  54 Li  Li54        0.55094    0.45603    0.73796    1.000    0.000    1a         1
  55 Li  Li55        0.66653    0.34045    0.61432    1.000    0.000    1a         1
  56 Li  Li56        0.62224    0.31566    0.93674    1.000    0.000    1a         1
  57 Li  Li57        0.74955    0.43419    0.46978    1.000    0.000    1a         1
  58 Li  Li58        0.78211    0.45603    0.73796    1.000    0.000    1a         1
  59 Li  Li59        0.89769    0.34045    0.61432    1.000    0.000    1a         1
  60 Li  Li60        0.94036    0.33735    0.85067    1.000    0.000    1a         1
  61 Li  Li61        0.02803    0.67329    0.46806    1.000    0.000    1a         1
  62 Li  Li62        0.08861    0.68720    0.73796    1.000    0.000    1a         1
  63 Li  Li63        0.20420    0.57162    0.61432    1.000    0.000    1a         1
  64 Li  Li64        0.21022    0.55827    0.86221    1.000    0.000    1a         1
  65 Li  Li65        0.39581    0.68611    0.34282    1.000    0.000    1a         1
  66 Li  Li66        0.31978    0.68720    0.73796    1.000    0.000    1a         1
  67 Li  Li67        0.43536    0.57162    0.61432    1.000    0.000    1a         1
  68 Li  Li68        0.44926    0.58447    0.86428    1.000    0.000    1a         1
  69 Li  Li69        0.59394    0.57397    0.36510    1.000    0.000    1a         1
  70 Li  Li70        0.55094    0.68720    0.73796    1.000    0.000    1a         1
  71 Li  Li71        0.66653    0.57162    0.61432    1.000    0.000    1a         1
  72 Li  Li72        0.69468    0.58418    0.86068    1.000    0.000    1a         1
  73 Li  Li73        0.84463    0.68641    0.40835    1.000    0.000    1a         1
  74 Li  Li74        0.78211    0.68720    0.73796    1.000    0.000    1a         1
  75 Li  Li75        0.89769    0.57162    0.61432    1.000    0.000    1a         1
  76 Li  Li76        0.94947    0.55891    0.85042    1.000    0.000    1a         1
  77 Li  Li77        0.06199    0.92483    0.49308    1.000    0.000    1a         1
  78 Li  Li78        0.08861    0.91837    0.73796    1.000    0.000    1a         1
  79 Li  Li79        0.20420    0.80278    0.61432    1.000    0.000    1a         1
  80 Li  Li80        0.12235    0.81761    0.93721    1.000    0.000    1a         1
  81 Li  Li81        0.16156    0.06656    0.36674    1.000    0.000    1a         1
  82 Li  Li82        0.31978    0.91837    0.73796    1.000    0.000    1a         1
  83 Li  Li83        0.43536    0.80278    0.61432    1.000    0.000    1a         1
  84 Li  Li84        0.44592    0.80144    0.85849    1.000    0.000    1a         1
  85 Li  Li85        0.54503    0.95982    0.50725    1.000    0.000    1a         1
  86 Li  Li86        0.55094    0.91837    0.73796    1.000    0.000    1a         1
  87 Li  Li87        0.66653    0.80278    0.61432    1.000    0.000    1a         1
  88 Li  Li88        0.64064    0.77848    0.95241    1.000    0.000    1a         1
  89 Li  Li89        0.85567    0.96853    0.34939    1.000    0.000    1a         1
  90 Li  Li90        0.78211    0.91837    0.73796    1.000    0.000    1a         1
  91 Li  Li91        0.89769    0.80278    0.61432    1.000    0.000    1a         1
  92 Li  Li92        0.90868    0.80320    0.83750    1.000    0.000    1a         1
  93 La  La1         0.61858    0.31566    0.11565    1.000    0.000    1a         1
  94 La  La2         0.10494    0.30309    0.28989    1.000    0.000    1a         1
  95 La  La3         0.61494    0.82214    0.29014    1.000    0.000    1a         1
  96 La  La4         0.88114    0.69503    0.02916    1.000    0.000    1a         1
  97 La  La5         0.85689    0.19572    0.03042    1.000    0.000    1a         1
  98 La  La6         0.74595    0.06566    0.20637    1.000    0.000    1a         1
  99 La  La7         0.99121    0.56566    0.20637    1.000    0.000    1a         1
 100 La  La8         0.11858    0.81566    0.11565    1.000    0.000    1a         1
 101 La  La9         0.37929    0.43691    0.03158    1.000    0.000    1a         1
 102 La  La10        0.35563    0.93601    0.02951    1.000    0.000    1a         1
 103 La  La11        0.24595    0.06566    0.20637    1.000    0.000    1a         1
 104 La  La12        0.49121    0.56566    0.20637    1.000    0.000    1a         1
 105 Zr  Zr1         0.60892    0.56422    0.03025    1.000    0.000    1a         1
 106 Zr  Zr2         0.86858    0.81566    0.20637    1.000    0.000    1a         1
 107 Zr  Zr3         0.36858    0.31566    0.20637    1.000    0.000    1a         1
 108 Zr  Zr4         0.36858    0.81566    0.20637    1.000    0.000    1a         1
 109 Zr  Zr5         0.12545    0.06650    0.03187    1.000    0.000    1a         1
 110 Zr  Zr6         0.86858    0.31566    0.20637    1.000    0.000    1a         1
 111 Zr  Zr7         0.10985    0.56704    0.03020    1.000    0.000    1a         1
 112 Zr  Zr8         0.62621    0.06549    0.03173    1.000    0.000    1a         1
 113 O   O1          0.65320    0.62114    0.27627    1.000    0.000    1a         1
 114 O   O2          0.32091    0.35168    0.31946    1.000    0.000    1a         1
 115 O   O3          0.65320    0.51018    0.13649    1.000    0.000    1a         1
 116 O   O4          0.92407    0.85028    0.09481    1.000    0.000    1a         1
 117 O   O5          0.81310    0.35028    0.09481    1.000    0.000    1a         1
 118 O   O6          0.15320    0.51018    0.27627    1.000    0.000    1a         1
 119 O   O7          0.81787    0.77154    0.31433    1.000    0.000    1a         1
 120 O   O8          0.15320    0.62114    0.13649    1.000    0.000    1a         1
 121 O   O9          0.56115    0.41914    0.00604    1.000    0.000    1a         1
 122 O   O10         0.01614    0.76070    0.23130    1.000    0.000    1a         1
 123 O   O11         0.89536    0.96648    0.24539    1.000    0.000    1a         1
 124 O   O12         0.84181    0.46648    0.24539    1.000    0.000    1a         1
 125 O   O13         0.46776    0.59243    0.06395    1.000    0.000    1a         1
 126 O   O14         0.84181    0.66484    0.16735    1.000    0.000    1a         1
 127 O   O15         0.97360    0.62893    0.37842    1.000    0.000    1a         1
 128 O   O16         0.78820    0.08902    0.33560    1.000    0.000    1a         1
 129 O   O17         0.42407    0.28104    0.09481    1.000    0.000    1a         1
 130 O   O18         0.31310    0.78104    0.09481    1.000    0.000    1a         1
 131 O   O19         0.08397    0.12114    0.27627    1.000    0.000    1a         1
 132 O   O20         0.43285    0.84200    0.31465    1.000    0.000    1a         1
 133 O   O21         0.08397    0.01018    0.13649    1.000    0.000    1a         1
 134 O   O22         0.58397    0.01018    0.27627    1.000    0.000    1a         1
 135 O   O23         0.93346    0.27208    0.30873    1.000    0.000    1a         1
 136 O   O24         0.58397    0.12114    0.13649    1.000    0.000    1a         1
 137 O   O25         0.72103    0.87062    0.18144    1.000    0.000    1a         1
 138 O   O26         0.01614    0.37062    0.18144    1.000    0.000    1a         1
 139 O   O27         0.17795    0.91786    0.00791    1.000    0.000    1a         1
 140 O   O28         0.72103    0.26070    0.23130    1.000    0.000    1a         1
 141 O   O29         0.05437    0.19854    0.05531    1.000    0.000    1a         1
 142 O   O30         0.68260    0.70399    0.04778    1.000    0.000    1a         1
 143 O   O31         0.22103    0.26070    0.18144    1.000    0.000    1a         1
 144 O   O32         0.51614    0.76070    0.18144    1.000    0.000    1a         1
 145 O   O33         0.67754    0.21341    0.00722    1.000    0.000    1a         1
 146 O   O34         0.06030    0.71318    0.00755    1.000    0.000    1a         1
 147 O   O35         0.51614    0.37062    0.23130    1.000    0.000    1a         1
 148 O   O36         0.22103    0.87062    0.23130    1.000    0.000    1a         1
 149 O   O37         0.55658    0.93243    0.05550    1.000    0.000    1a         1
 150 O   O38         0.17986    0.42823    0.04890    1.000    0.000    1a         1
 151 O   O39         0.26941    0.09243    0.06395    1.000    0.000    1a         1
 152 O   O40         0.89536    0.16484    0.16735    1.000    0.000    1a         1
 153 O   O41         0.45588    0.54998    0.34788    1.000    0.000    1a         1
 154 O   O42         0.29206    0.03684    0.33550    1.000    0.000    1a         1
 155 O   O43         0.39536    0.16484    0.24539    1.000    0.000    1a         1
 156 O   O44         0.34181    0.66484    0.24539    1.000    0.000    1a         1
 157 O   O45         0.76941    0.03889    0.06395    1.000    0.000    1a         1
 158 O   O46         0.96776    0.53889    0.06395    1.000    0.000    1a         1
 159 O   O47         0.34181    0.46648    0.16735    1.000    0.000    1a         1
 160 O   O48         0.39536    0.96648    0.16735    1.000    0.000    1a         1
====================================================================================

Number of polygons and unique vertices on isosurface = 0 (0)
207 atoms, 266 bonds, 46 polyhedra; CPU time = 34 ms


D:\BaiduSyncdisk\备份\SSE\2、TFOH表面处理\DFT计算\交付文件\3. 结构文件\Li_LiF.vesta
====================================================================================
Title               LiF-YH\(1\0\0)                          

Lattice type        P
Space group name    P 1
Space group number  1
Setting number      1

Lattice parameters

   a        b        c       alpha    beta     gamma
 8.66609  8.66031 16.05121  90.1465  89.9551  90.1331

Unit-cell volume = 1204.651688 Å^3

Structure parameters

                       x          y          z          Occ.     U    Site      Sym.
   1 Li  Li1         0.25260    0.11831    0.01329    1.000    0.000    1a         1
   2 Li  Li2         0.25318    0.12003    0.25931    1.000    0.000    1a         1
   3 Li  Li3         0.08633    0.28538    0.13610    1.000    0.000    1a         1
   4 Li  Li4         0.08638    0.28783    0.38190    1.000    0.000    1a         1
   5 Li  Li5         0.58597    0.11829    0.01328    1.000    0.000    1a         1
   6 Li  Li6         0.58652    0.11996    0.25927    1.000    0.000    1a         1
   7 Li  Li7         0.41967    0.28530    0.13604    1.000    0.000    1a         1
   8 Li  Li8         0.41975    0.28786    0.38176    1.000    0.000    1a         1
   9 Li  Li9         0.91928    0.11830    0.01329    1.000    0.000    1a         1
  10 Li  Li10        0.91981    0.11997    0.25934    1.000    0.000    1a         1
  11 Li  Li11        0.75298    0.28530    0.13606    1.000    0.000    1a         1
  12 Li  Li12        0.75298    0.28778    0.38181    1.000    0.000    1a         1
  13 Li  Li13        0.25260    0.45157    0.01325    1.000    0.000    1a         1
  14 Li  Li14        0.25316    0.45329    0.25927    1.000    0.000    1a         1
  15 Li  Li15        0.08633    0.61863    0.13603    1.000    0.000    1a         1
  16 Li  Li16        0.08641    0.62111    0.38181    1.000    0.000    1a         1
  17 Li  Li17        0.58596    0.45160    0.01323    1.000    0.000    1a         1
  18 Li  Li18        0.58654    0.45320    0.25925    1.000    0.000    1a         1
  19 Li  Li19        0.41968    0.61858    0.13600    1.000    0.000    1a         1
  20 Li  Li20        0.41976    0.62117    0.38167    1.000    0.000    1a         1
  21 Li  Li21        0.91930    0.45162    0.01325    1.000    0.000    1a         1
  22 Li  Li22        0.91984    0.45325    0.25934    1.000    0.000    1a         1
  23 Li  Li23        0.75303    0.61858    0.13603    1.000    0.000    1a         1
  24 Li  Li24        0.75302    0.62108    0.38176    1.000    0.000    1a         1
  25 Li  Li25        0.25263    0.78494    0.01326    1.000    0.000    1a         1
  26 Li  Li26        0.25317    0.78666    0.25923    1.000    0.000    1a         1
  27 Li  Li27        0.08634    0.95197    0.13606    1.000    0.000    1a         1
  28 Li  Li28        0.08641    0.95444    0.38184    1.000    0.000    1a         1
  29 Li  Li29        0.58599    0.78495    0.01323    1.000    0.000    1a         1
  30 Li  Li30        0.58656    0.78659    0.25923    1.000    0.000    1a         1
  31 Li  Li31        0.41968    0.95196    0.13602    1.000    0.000    1a         1
  32 Li  Li32        0.41974    0.95452    0.38176    1.000    0.000    1a         1
  33 Li  Li33        0.91933    0.78496    0.01326    1.000    0.000    1a         1
  34 Li  Li34        0.91988    0.78658    0.25927    1.000    0.000    1a         1
  35 Li  Li35        0.75302    0.95193    0.13604    1.000    0.000    1a         1
  36 Li  Li36        0.75301    0.95440    0.38181    1.000    0.000    1a         1
  37 Li  Li37        0.25281    0.12164    0.50878    1.000    0.000    1a         1
  38 Li  Li38        0.25195    0.12120    0.76048    1.000    0.000    1a         1
  39 Li  Li39        0.08568    0.28823    0.63393    1.000    0.000    1a         1
  40 Li  Li40        0.08551    0.28604    0.88577    1.000    0.000    1a         1
  41 Li  Li41        0.58602    0.12166    0.50879    1.000    0.000    1a         1
  42 Li  Li42        0.58536    0.12122    0.76051    1.000    0.000    1a         1
  43 Li  Li43        0.41897    0.28843    0.63405    1.000    0.000    1a         1
  44 Li  Li44        0.41889    0.28608    0.88580    1.000    0.000    1a         1
  45 Li  Li45        0.91940    0.12146    0.50881    1.000    0.000    1a         1
  46 Li  Li46        0.91865    0.12118    0.76042    1.000    0.000    1a         1
  47 Li  Li47        0.75219    0.28833    0.63404    1.000    0.000    1a         1
  48 Li  Li48        0.75227    0.28613    0.88578    1.000    0.000    1a         1
  49 Li  Li49        0.25280    0.45504    0.50879    1.000    0.000    1a         1
  50 Li  Li50        0.25183    0.45443    0.76060    1.000    0.000    1a         1
  51 Li  Li51        0.08562    0.62147    0.63402    1.000    0.000    1a         1
  52 Li  Li52        0.08560    0.61944    0.88579    1.000    0.000    1a         1
  53 Li  Li53        0.58598    0.45507    0.50880    1.000    0.000    1a         1
  54 Li  Li54        0.58521    0.45458    0.76064    1.000    0.000    1a         1
  55 Li  Li55        0.41886    0.62168    0.63415    1.000    0.000    1a         1
  56 Li  Li56        0.41894    0.61946    0.88581    1.000    0.000    1a         1
  57 Li  Li57        0.91934    0.45485    0.50884    1.000    0.000    1a         1
  58 Li  Li58        0.91863    0.45451    0.76052    1.000    0.000    1a         1
  59 Li  Li59        0.75212    0.62162    0.63411    1.000    0.000    1a         1
  60 Li  Li60        0.75232    0.61951    0.88580    1.000    0.000    1a         1
  61 Li  Li61        0.25279    0.78828    0.50879    1.000    0.000    1a         1
  62 Li  Li62        0.25197    0.78787    0.76053    1.000    0.000    1a         1
  63 Li  Li63        0.08575    0.95483    0.63390    1.000    0.000    1a         1
  64 Li  Li64        0.08562    0.95280    0.88576    1.000    0.000    1a         1
  65 Li  Li65        0.58598    0.78828    0.50880    1.000    0.000    1a         1
  66 Li  Li66        0.58537    0.78798    0.76060    1.000    0.000    1a         1
  67 Li  Li67        0.41908    0.95499    0.63400    1.000    0.000    1a         1
  68 Li  Li68        0.41897    0.95283    0.88580    1.000    0.000    1a         1
  69 Li  Li69        0.91940    0.78808    0.50882    1.000    0.000    1a         1
  70 Li  Li70        0.91871    0.78791    0.76050    1.000    0.000    1a         1
  71 Li  Li71        0.75231    0.95483    0.63393    1.000    0.000    1a         1
  72 Li  Li72        0.75234    0.95286    0.88577    1.000    0.000    1a         1
  73 F   F1          0.08639    0.28367    0.01233    1.000    0.000    1a         1
  74 F   F2          0.08720    0.28648    0.25967    1.000    0.000    1a         1
  75 F   F3          0.25364    0.11752    0.13623    1.000    0.000    1a         1
  76 F   F4          0.25363    0.12120    0.38283    1.000    0.000    1a         1
  77 F   F5          0.41971    0.28370    0.01231    1.000    0.000    1a         1
  78 F   F6          0.42051    0.28613    0.25950    1.000    0.000    1a         1
  79 F   F7          0.58701    0.11756    0.13619    1.000    0.000    1a         1
  80 F   F8          0.58693    0.12118    0.38280    1.000    0.000    1a         1
  81 F   F9          0.75301    0.28372    0.01229    1.000    0.000    1a         1
  82 F   F10         0.75388    0.28618    0.25950    1.000    0.000    1a         1
  83 F   F11         0.92035    0.11758    0.13625    1.000    0.000    1a         1
  84 F   F12         0.92031    0.12124    0.38280    1.000    0.000    1a         1
  85 F   F13         0.08635    0.61703    0.01227    1.000    0.000    1a         1
  86 F   F14         0.08719    0.61953    0.25952    1.000    0.000    1a         1
  87 F   F15         0.25355    0.45081    0.13615    1.000    0.000    1a         1
  88 F   F16         0.25365    0.45455    0.38278    1.000    0.000    1a         1
  89 F   F17         0.41966    0.61707    0.01227    1.000    0.000    1a         1
  90 F   F18         0.42064    0.61953    0.25944    1.000    0.000    1a         1
  91 F   F19         0.58686    0.45079    0.13614    1.000    0.000    1a         1
  92 F   F20         0.58696    0.45454    0.38280    1.000    0.000    1a         1
  93 F   F21         0.75310    0.61708    0.01228    1.000    0.000    1a         1
  94 F   F22         0.75388    0.61950    0.25949    1.000    0.000    1a         1
  95 F   F23         0.92031    0.45088    0.13621    1.000    0.000    1a         1
  96 F   F24         0.92002    0.45464    0.38291    1.000    0.000    1a         1
  97 F   F25         0.08641    0.95041    0.01235    1.000    0.000    1a         1
  98 F   F26         0.08718    0.95285    0.25950    1.000    0.000    1a         1
  99 F   F27         0.25362    0.78418    0.13619    1.000    0.000    1a         1
 100 F   F28         0.25370    0.78791    0.38279    1.000    0.000    1a         1
 101 F   F29         0.41962    0.95036    0.01226    1.000    0.000    1a         1
 102 F   F30         0.42055    0.95284    0.25950    1.000    0.000    1a         1
 103 F   F31         0.58694    0.78414    0.13611    1.000    0.000    1a         1
 104 F   F32         0.58698    0.78790    0.38278    1.000    0.000    1a         1
 105 F   F33         0.75299    0.95035    0.01229    1.000    0.000    1a         1
 106 F   F34         0.75383    0.95281    0.25954    1.000    0.000    1a         1
 107 F   F35         0.92030    0.78426    0.13619    1.000    0.000    1a         1
 108 F   F36         0.92024    0.78794    0.38278    1.000    0.000    1a         1
====================================================================================

Number of polygons and unique vertices on isosurface = 0 (0)
108 atoms, 163 bonds, 16 polyhedra; CPU time = 4 ms


D:\BaiduSyncdisk\备份\SSE\2、TFOH表面处理\DFT计算\交付文件\3. 结构文件\Li_LiCF3SO3.vesta
====================================================================================
Title               LiCF3SO3\(1\0\0)                      

Lattice type        P
Space group name    P 1
Space group number  1
Setting number      1

Lattice parameters

   a        b        c       alpha    beta     gamma
10.11820  9.55920 19.00000  90.0000  90.0000  90.0000

Unit-cell volume = 1837.716161 Å^3

Structure parameters

                       x          y          z          Occ.     U    Site      Sym.
   1 S   S1          0.50260    0.59723    0.13387    1.000    0.000    1a         1
   2 S   S2          0.76423    0.90575    0.32105    1.000    0.000    1a         1
   3 S   S3          0.62388    0.41161    0.31435    1.000    0.000    1a         1
   4 S   S4          0.36614    0.09899    0.13452    1.000    0.000    1a         1
   5 S   S5          0.00936    0.60008    0.11790    1.000    0.000    1a         1
   6 S   S6          0.26190    0.90626    0.32005    1.000    0.000    1a         1
   7 S   S7          0.11628    0.40435    0.32375    1.000    0.000    1a         1
   8 S   S8          0.86328    0.09874    0.13178    1.000    0.000    1a         1
   9 F   F1          0.53514    0.64994   -0.00240    1.000    0.000    1a         1
  10 F   F2          0.37936    0.49471    0.02187    1.000    0.000    1a         1
  11 F   F3          0.34290    0.71842    0.04028    1.000    0.000    1a         1
  12 F   F4          0.78192    0.85716    0.45862    1.000    0.000    1a         1
  13 F   F5          0.63533    0.01765    0.42872    1.000    0.000    1a         1
  14 F   F6          0.59153    0.79511    0.41141    1.000    0.000    1a         1
  15 F   F7          0.60684    0.36140    0.45136    1.000    0.000    1a         1
  16 F   F8          0.75662    0.51889    0.42308    1.000    0.000    1a         1
  17 F   F9          0.79476    0.29596    0.40306    1.000    0.000    1a         1
  18 F   F10         0.34457    0.15805   -0.00097    1.000    0.000    1a         1
  19 F   F11         0.49063    0.99325    0.02347    1.000    0.000    1a         1
  20 F   F12         0.53786    0.21373    0.04517    1.000    0.000    1a         1
  21 F   F13         0.84328    0.47057    0.04088    1.000    0.000    1a         1
  22 F   F14         0.82922    0.70427    0.03705    1.000    0.000    1a         1
  23 F   F15         0.28181    0.86296    0.45753    1.000    0.000    1a         1
  24 F   F16         0.13262    0.02016    0.42714    1.000    0.000    1a         1
  25 F   F17         0.09216    0.79608    0.41198    1.000    0.000    1a         1
  26 F   F18         0.10866    0.36128    0.46238    1.000    0.000    1a         1
  27 F   F19         0.25675    0.51664    0.42778    1.000    0.000    1a         1
  28 F   F20         0.29297    0.29242    0.41114    1.000    0.000    1a         1
  29 F   F21         0.85365    0.17230   -0.00384    1.000    0.000    1a         1
  30 F   F22         0.98779    0.99591    0.01883    1.000    0.000    1a         1
  31 F   F23         0.04566    0.21004    0.04743    1.000    0.000    1a         1
  32 F   F24         0.07503    0.78827    0.90467    1.000    0.000    1a         1
  33 O   O1          0.55882    0.73258    0.15063    1.000    0.000    1a         1
  34 O   O2          0.38436    0.56480    0.17591    1.000    0.000    1a         1
  35 O   O3          0.59473    0.48184    0.12797    1.000    0.000    1a         1
  36 O   O4          0.31756    0.76886    0.30724    1.000    0.000    1a         1
  37 O   O5          0.65078    0.94267    0.27602    1.000    0.000    1a         1
  38 O   O6          0.35677    0.01974    0.32664    1.000    0.000    1a         1
  39 O   O7          0.57171    0.27276    0.30059    1.000    0.000    1a         1
  40 O   O8          0.73433    0.45140    0.26865    1.000    0.000    1a         1
  41 O   O9          0.52485    0.52056    0.32335    1.000    0.000    1a         1
  42 O   O10         0.81248    0.23520    0.15031    1.000    0.000    1a         1
  43 O   O11         0.47929    0.05530    0.17804    1.000    0.000    1a         1
  44 O   O12         0.76512    0.99048    0.12015    1.000    0.000    1a         1
  45 O   O13         0.06432    0.74107    0.12629    1.000    0.000    1a         1
  46 O   O14         0.91159    0.56692    0.17512    1.000    0.000    1a         1
  47 O   O15         0.11102    0.49044    0.11360    1.000    0.000    1a         1
  48 O   O16         0.81835    0.76859    0.30642    1.000    0.000    1a         1
  49 O   O17         0.14813    0.93878    0.27431    1.000    0.000    1a         1
  50 O   O18         0.86007    0.01793    0.32879    1.000    0.000    1a         1
  51 O   O19         0.06758    0.26436    0.31001    1.000    0.000    1a         1
  52 O   O20         0.22511    0.44550    0.27662    1.000    0.000    1a         1
  53 O   O21         0.01618    0.51143    0.33335    1.000    0.000    1a         1
  54 O   O22         0.31696    0.23663    0.15276    1.000    0.000    1a         1
  55 O   O23         0.97526    0.05444    0.17598    1.000    0.000    1a         1
  56 O   O24         0.26696    0.99089    0.12479    1.000    0.000    1a         1
  57 C   C1          0.43422    0.61650    0.04304    1.000    0.000    1a         1
  58 C   C2          0.68725    0.89254    0.41030    1.000    0.000    1a         1
  59 C   C3          0.70072    0.39598    0.40333    1.000    0.000    1a         1
  60 C   C4          0.44050    0.11808    0.04505    1.000    0.000    1a         1
  61 C   C5          0.92366    0.59522    0.03173    1.000    0.000    1a         1
  62 C   C6          0.18705    0.89529    0.40978    1.000    0.000    1a         1
  63 C   C7          0.19979    0.39269    0.41160    1.000    0.000    1a         1
  64 C   C8          0.94344    0.12142    0.04374    1.000    0.000    1a         1
  65 Li  Li1         0.36756    0.58798    0.27939    1.000    0.000    1a         1
  66 Li  Li2         0.62129    0.91063    0.17277    1.000    0.000    1a         1
  67 Li  Li3         0.77196    0.43143    0.15537    1.000    0.000    1a         1
  68 Li  Li4         0.51136    0.09274    0.27965    1.000    0.000    1a         1
  69 Li  Li5         0.87962    0.59221    0.27313    1.000    0.000    1a         1
  70 Li  Li6         0.11626    0.90423    0.16919    1.000    0.000    1a         1
  71 Li  Li7         0.24497    0.41763    0.17055    1.000    0.000    1a         1
  72 Li  Li8         0.00949    0.08909    0.27809    1.000    0.000    1a         1
  73 Li  Li9         0.22347    0.91154    0.70177    1.000    0.000    1a         1
  74 Li  Li10        0.22779    0.88716    0.88037    1.000    0.000    1a         1
  75 Li  Li11        0.07972    0.76979    0.58390    1.000    0.000    1a         1
  76 Li  Li12        0.05413    0.74109    0.80617    1.000    0.000    1a         1
  77 Li  Li13        0.22918    0.59732    0.69057    1.000    0.000    1a         1
  78 Li  Li14        0.29043    0.55661    0.85583    1.000    0.000    1a         1
  79 Li  Li15        0.07489    0.42201    0.58680    1.000    0.000    1a         1
  80 Li  Li16        0.06920    0.42382    0.78847    1.000    0.000    1a         1
  81 Li  Li17        0.24162    0.27237    0.69443    1.000    0.000    1a         1
  82 Li  Li18        0.25768    0.25446    0.87130    1.000    0.000    1a         1
  83 Li  Li19        0.08271    0.09224    0.59969    1.000    0.000    1a         1
  84 Li  Li20        0.06117    0.10137    0.78660    1.000    0.000    1a         1
  85 Li  Li21        0.60905    0.93332    0.68921    1.000    0.000    1a         1
  86 Li  Li22        0.56509    0.93420    0.87494    1.000    0.000    1a         1
  87 Li  Li23        0.42733    0.77192    0.60452    1.000    0.000    1a         1
  88 Li  Li24        0.42928    0.76333    0.77441    1.000    0.000    1a         1
  89 Li  Li25        0.61079    0.60934    0.68860    1.000    0.000    1a         1
  90 Li  Li26        0.58729    0.59626    0.88462    1.000    0.000    1a         1
  91 Li  Li27        0.42991    0.43021    0.60371    1.000    0.000    1a         1
  92 Li  Li28        0.44574    0.42886    0.76311    1.000    0.000    1a         1
  93 Li  Li29        0.61335    0.25125    0.69202    1.000    0.000    1a         1
  94 Li  Li30        0.57420    0.27480    0.86520    1.000    0.000    1a         1
  95 Li  Li31        0.42163    0.09464    0.60620    1.000    0.000    1a         1
  96 Li  Li32        0.41326    0.08185    0.77391    1.000    0.000    1a         1
  97 Li  Li33        0.92144    0.91806    0.69092    1.000    0.000    1a         1
  98 Li  Li34        0.93225    0.90650    0.90401    1.000    0.000    1a         1
  99 Li  Li35        0.75725    0.77304    0.58219    1.000    0.000    1a         1
 100 Li  Li36        0.75834    0.77238    0.78993    1.000    0.000    1a         1
 101 Li  Li37        0.92690    0.60293    0.68273    1.000    0.000    1a         1
 102 Li  Li38        0.02530    0.60826    0.93534    1.000    0.000    1a         1
 103 Li  Li39        0.74693    0.43168    0.58997    1.000    0.000    1a         1
 104 Li  Li40        0.77047    0.44862    0.78945    1.000    0.000    1a         1
 105 Li  Li41        0.91040    0.27035    0.68727    1.000    0.000    1a         1
 106 Li  Li42        0.91807    0.29445    0.89692    1.000    0.000    1a         1
 107 Li  Li43        0.76502    0.09353    0.58816    1.000    0.000    1a         1
 108 Li  Li44        0.76974    0.09039    0.79748    1.000    0.000    1a         1
====================================================================================

Number of polygons and unique vertices on isosurface = 0 (0)
191 atoms, 164 bonds, 8 polyhedra; CPU time = 7 ms


D:\BaiduSyncdisk\备份\SSE\2、TFOH表面处理\DFT计算\交付文件\3. 结构文件\Li_Li2CO3.vesta
====================================================================================
Title               Li2CO3\(0\0\1)                          

Lattice type        P
Space group name    P 1
Space group number  1
Setting number      1

Lattice parameters

   a        b        c       alpha    beta     gamma
15.43880  8.91360 18.00000  90.0000  90.0000  90.0000

Unit-cell volume = 2477.075147 Å^3

Structure parameters

                       x          y          z          Occ.     U    Site      Sym.
   1 C   C1          0.05879    0.16077    0.06511    1.000    0.000    1a         1
   2 C   C2          0.05902    0.15861    0.36375    1.000    0.000    1a         1
   3 C   C3          0.30800    0.40904    0.06797    1.000    0.000    1a         1
   4 C   C4          0.30929    0.40856    0.36430    1.000    0.000    1a         1
   5 C   C5          0.05949    0.15803    0.21558    1.000    0.000    1a         1
   6 C   C6          0.30855    0.40823    0.21648    1.000    0.000    1a         1
   7 C   C7          0.05895    0.65947    0.06260    1.000    0.000    1a         1
   8 C   C8          0.05925    0.65692    0.36318    1.000    0.000    1a         1
   9 C   C9          0.30810    0.90956    0.06975    1.000    0.000    1a         1
  10 C   C10         0.30875    0.90794    0.36597    1.000    0.000    1a         1
  11 C   C11         0.05946    0.65703    0.21433    1.000    0.000    1a         1
  12 C   C12         0.30886    0.90781    0.21802    1.000    0.000    1a         1
  13 C   C13         0.55684    0.15854    0.06953    1.000    0.000    1a         1
  14 C   C14         0.55935    0.16018    0.36912    1.000    0.000    1a         1
  15 C   C15         0.80805    0.40789    0.06714    1.000    0.000    1a         1
  16 C   C16         0.80863    0.40957    0.36415    1.000    0.000    1a         1
  17 C   C17         0.55851    0.15802    0.21910    1.000    0.000    1a         1
  18 C   C18         0.80863    0.40856    0.21626    1.000    0.000    1a         1
  19 C   C19         0.55682    0.65736    0.06842    1.000    0.000    1a         1
  20 C   C20         0.55857    0.65980    0.36883    1.000    0.000    1a         1
  21 C   C21         0.80800    0.90872    0.10223    1.000    0.000    1a         1
  22 C   C22         0.80945    0.90826    0.36329    1.000    0.000    1a         1
  23 C   C23         0.55850    0.65682    0.21859    1.000    0.000    1a         1
  24 C   C24         0.80886    0.90852    0.19080    1.000    0.000    1a         1
  25 O   O1          0.13171    0.08842    0.06827    1.000    0.000    1a         1
  26 O   O2          0.13184    0.08656    0.36479    1.000    0.000    1a         1
  27 O   O3          0.38031    0.33618    0.06611    1.000    0.000    1a         1
  28 O   O4          0.38194    0.33650    0.36280    1.000    0.000    1a         1
  29 O   O5          0.05903    0.30606    0.06429    1.000    0.000    1a         1
  30 O   O6          0.05894    0.30361    0.36174    1.000    0.000    1a         1
  31 O   O7          0.30861    0.05440    0.07284    1.000    0.000    1a         1
  32 O   O8          0.30837    0.05284    0.36560    1.000    0.000    1a         1
  33 O   O9          0.23554    0.33638    0.06943    1.000    0.000    1a         1
  34 O   O10         0.23705    0.33581    0.36736    1.000    0.000    1a         1
  35 O   O11         0.48400    0.08603    0.07141    1.000    0.000    1a         1
  36 O   O12         0.48655    0.08813    0.37012    1.000    0.000    1a         1
  37 O   O13         0.23581    0.48065    0.21701    1.000    0.000    1a         1
  38 O   O14         0.48542    0.23054    0.21739    1.000    0.000    1a         1
  39 O   O15         0.06027    0.01288    0.21642    1.000    0.000    1a         1
  40 O   O16         0.30857    0.26287    0.21782    1.000    0.000    1a         1
  41 O   O17         0.13249    0.23089    0.21556    1.000    0.000    1a         1
  42 O   O18         0.38123    0.48078    0.21493    1.000    0.000    1a         1
  43 O   O19         0.13203    0.58734    0.06431    1.000    0.000    1a         1
  44 O   O20         0.13206    0.58450    0.36029    1.000    0.000    1a         1
  45 O   O21         0.38039    0.83682    0.06662    1.000    0.000    1a         1
  46 O   O22         0.38140    0.83600    0.36583    1.000    0.000    1a         1
  47 O   O23         0.05929    0.80435    0.06550    1.000    0.000    1a         1
  48 O   O24         0.05952    0.80140    0.36761    1.000    0.000    1a         1
  49 O   O25         0.30816    0.55397    0.06852    1.000    0.000    1a         1
  50 O   O26         0.30889    0.55344    0.36261    1.000    0.000    1a         1
  51 O   O27         0.23530    0.83802    0.06969    1.000    0.000    1a         1
  52 O   O28         0.23639    0.83467    0.36666    1.000    0.000    1a         1
  53 O   O29         0.48393    0.58459    0.06900    1.000    0.000    1a         1
  54 O   O30         0.48582    0.58724    0.36496    1.000    0.000    1a         1
  55 O   O31         0.23613    0.98017    0.21874    1.000    0.000    1a         1
  56 O   O32         0.48573    0.72981    0.21815    1.000    0.000    1a         1
  57 O   O33         0.05914    0.51162    0.21156    1.000    0.000    1a         1
  58 O   O34         0.30886    0.76242    0.21693    1.000    0.000    1a         1
  59 O   O35         0.13250    0.72950    0.21510    1.000    0.000    1a         1
  60 O   O36         0.38171    0.98000    0.21826    1.000    0.000    1a         1
  61 O   O37         0.62857    0.08635    0.07261    1.000    0.000    1a         1
  62 O   O38         0.63162    0.08822    0.37023    1.000    0.000    1a         1
  63 O   O39         0.88074    0.33599    0.06709    1.000    0.000    1a         1
  64 O   O40         0.88098    0.33732    0.36735    1.000    0.000    1a         1
  65 O   O41         0.55687    0.30335    0.06535    1.000    0.000    1a         1
  66 O   O42         0.55906    0.30546    0.36589    1.000    0.000    1a         1
  67 O   O43         0.80748    0.05748    0.07831    1.000    0.000    1a         1
  68 O   O44         0.80985    0.05298    0.36443    1.000    0.000    1a         1
  69 O   O45         0.73543    0.33540    0.06789    1.000    0.000    1a         1
  70 O   O46         0.73606    0.33759    0.36392    1.000    0.000    1a         1
  71 O   O47         0.98707    0.08851    0.06414    1.000    0.000    1a         1
  72 O   O48         0.98690    0.08605    0.36466    1.000    0.000    1a         1
  73 O   O49         0.73568    0.48019    0.21532    1.000    0.000    1a         1
  74 O   O50         0.98731    0.23111    0.21517    1.000    0.000    1a         1
  75 O   O51         0.55797    0.01309    0.22179    1.000    0.000    1a         1
  76 O   O52         0.80881    0.26401    0.21896    1.000    0.000    1a         1
  77 O   O53         0.63048    0.23156    0.21823    1.000    0.000    1a         1
  78 O   O54         0.88158    0.48030    0.21480    1.000    0.000    1a         1
  79 O   O55         0.62875    0.58445    0.06598    1.000    0.000    1a         1
  80 O   O56         0.63067    0.58716    0.36944    1.000    0.000    1a         1
  81 O   O57         0.88275    0.83410    0.07815    1.000    0.000    1a         1
  82 O   O58         0.88189    0.83536    0.36417    1.000    0.000    1a         1
  83 O   O59         0.55611    0.80201    0.07016    1.000    0.000    1a         1
  84 O   O60         0.55821    0.80449    0.37098    1.000    0.000    1a         1
  85 O   O61         0.80777    0.55221    0.06740    1.000    0.000    1a         1
  86 O   O62         0.80899    0.55420    0.36026    1.000    0.000    1a         1
  87 O   O63         0.73309    0.83373    0.07903    1.000    0.000    1a         1
  88 O   O64         0.73694    0.83629    0.36305    1.000    0.000    1a         1
  89 O   O65         0.98705    0.58706    0.05903    1.000    0.000    1a         1
  90 O   O66         0.98706    0.58395    0.36164    1.000    0.000    1a         1
  91 O   O67         0.73405    0.98343    0.21527    1.000    0.000    1a         1
  92 O   O68         0.98756    0.72967    0.21647    1.000    0.000    1a         1
  93 O   O69         0.55830    0.51144    0.21671    1.000    0.000    1a         1
  94 O   O70         0.80926    0.75860    0.21416    1.000    0.000    1a         1
  95 O   O71         0.63052    0.72896    0.22084    1.000    0.000    1a         1
  96 O   O72         0.88433    0.98356    0.21359    1.000    0.000    1a         1
  97 Li  Li1         0.14393    0.40948    0.00129    1.000    0.000    1a         1
  98 Li  Li2         0.14054    0.40821    0.28554    1.000    0.000    1a         1
  99 Li  Li3         0.39302    0.15528    0.00484    1.000    0.000    1a         1
 100 Li  Li4         0.39273    0.15728    0.28941    1.000    0.000    1a         1
 101 Li  Li5         0.22481    0.15806    0.14600    1.000    0.000    1a         1
 102 Li  Li6         0.22276    0.16006    0.43155    1.000    0.000    1a         1
 103 Li  Li7         0.47588    0.40801    0.14312    1.000    0.000    1a         1
 104 Li  Li8         0.47573    0.40986    0.42839    1.000    0.000    1a         1
 105 Li  Li9         0.22660    0.15659    0.00601    1.000    0.000    1a         1
 106 Li  Li10        0.22520    0.15713    0.28927    1.000    0.000    1a         1
 107 Li  Li11        0.47310    0.40877    0.00027    1.000    0.000    1a         1
 108 Li  Li12        0.47649    0.40817    0.28751    1.000    0.000    1a         1
 109 Li  Li13        0.14093    0.40799    0.14169    1.000    0.000    1a         1
 110 Li  Li14        0.14113    0.40901    0.42790    1.000    0.000    1a         1
 111 Li  Li15        0.39202    0.15747    0.14633    1.000    0.000    1a         1
 112 Li  Li16        0.39029    0.16231    0.43055    1.000    0.000    1a         1
 113 Li  Li17        0.13937    0.91240    0.00365    1.000    0.000    1a         1
 114 Li  Li18        0.13983    0.90733    0.28891    1.000    0.000    1a         1
 115 Li  Li19        0.39355    0.66053    0.00289    1.000    0.000    1a         1
 116 Li  Li20        0.39253    0.65867    0.28830    1.000    0.000    1a         1
 117 Li  Li21        0.22470    0.65800    0.14377    1.000    0.000    1a         1
 118 Li  Li22        0.22292    0.65431    0.42837    1.000    0.000    1a         1
 119 Li  Li23        0.47753    0.90840    0.14681    1.000    0.000    1a         1
 120 Li  Li24        0.47408    0.90932    0.43390    1.000    0.000    1a         1
 121 Li  Li25        0.22605    0.66368    0.00329    1.000    0.000    1a         1
 122 Li  Li26        0.22531    0.65806    0.28723    1.000    0.000    1a         1
 123 Li  Li27        0.47724    0.90988    0.00342    1.000    0.000    1a         1
 124 Li  Li28        0.47822    0.90732    0.29212    1.000    0.000    1a         1
 125 Li  Li29        0.13999    0.90817    0.14414    1.000    0.000    1a         1
 126 Li  Li30        0.14429    0.90796    0.43195    1.000    0.000    1a         1
 127 Li  Li31        0.39236    0.65794    0.14458    1.000    0.000    1a         1
 128 Li  Li32        0.39054    0.65611    0.42906    1.000    0.000    1a         1
 129 Li  Li33        0.64679    0.40751    0.00260    1.000    0.000    1a         1
 130 Li  Li34        0.64456    0.40900    0.28807    1.000    0.000    1a         1
 131 Li  Li35        0.88427    0.14565    0.01058    1.000    0.000    1a         1
 132 Li  Li36        0.88963    0.14619    0.28223    1.000    0.000    1a         1
 133 Li  Li37        0.72733    0.15208    0.14827    1.000    0.000    1a         1
 134 Li  Li38        0.72827    0.16131    0.42756    1.000    0.000    1a         1
 135 Li  Li39        0.97297    0.40811    0.14117    1.000    0.000    1a         1
 136 Li  Li40        0.97556    0.40890    0.42825    1.000    0.000    1a         1
 137 Li  Li41        0.72687    0.14479    0.01402    1.000    0.000    1a         1
 138 Li  Li42        0.72862    0.14821    0.28396    1.000    0.000    1a         1
 139 Li  Li43        0.97033    0.40652    0.00012    1.000    0.000    1a         1
 140 Li  Li44        0.97318    0.40783    0.28568    1.000    0.000    1a         1
 141 Li  Li45        0.64384    0.40763    0.14385    1.000    0.000    1a         1
 142 Li  Li46        0.64368    0.40852    0.42944    1.000    0.000    1a         1
 143 Li  Li47        0.88923    0.15268    0.14607    1.000    0.000    1a         1
 144 Li  Li48        0.89411    0.15962    0.42675    1.000    0.000    1a         1
 145 Li  Li49        0.64806    0.90646    0.01437    1.000    0.000    1a         1
 146 Li  Li50        0.65062    0.90995    0.28487    1.000    0.000    1a         1
 147 Li  Li51        0.88620    0.67420    0.00986    1.000    0.000    1a         1
 148 Li  Li52        0.88837    0.66661    0.28154    1.000    0.000    1a         1
 149 Li  Li53        0.72807    0.66385    0.14719    1.000    0.000    1a         1
 150 Li  Li54        0.72796    0.65775    0.42580    1.000    0.000    1a         1
 151 Li  Li55        0.97068    0.90837    0.14603    1.000    0.000    1a         1
 152 Li  Li56        0.97302    0.90769    0.42799    1.000    0.000    1a         1
 153 Li  Li57        0.72544    0.67337    0.01241    1.000    0.000    1a         1
 154 Li  Li58        0.73128    0.66801    0.28288    1.000    0.000    1a         1
 155 Li  Li59        0.96568    0.90599    0.01122    1.000    0.000    1a         1
 156 Li  Li60        0.96794    0.90934    0.28247    1.000    0.000    1a         1
 157 Li  Li61        0.64656    0.90817    0.14902    1.000    0.000    1a         1
 158 Li  Li62        0.64623    0.90799    0.42936    1.000    0.000    1a         1
 159 Li  Li63        0.88865    0.66440    0.14558    1.000    0.000    1a         1
 160 Li  Li64        0.89387    0.65547    0.42364    1.000    0.000    1a         1
 161 Li  Li65        0.15546    0.90349    0.63095    1.000    0.000    1a         1
 162 Li  Li66        0.13936    0.90169    0.85154    1.000    0.000    1a         1
 163 Li  Li67        0.05525    0.71645    0.54271    1.000    0.000    1a         1
 164 Li  Li68        0.05417    0.72917    0.73289    1.000    0.000    1a         1
 165 Li  Li69        0.17101    0.57220    0.63791    1.000    0.000    1a         1
 166 Li  Li70        0.14025    0.57322    0.85959    1.000    0.000    1a         1
 167 Li  Li71        0.05694    0.40354    0.56581    1.000    0.000    1a         1
 168 Li  Li72        0.05087    0.40292    0.73702    1.000    0.000    1a         1
 169 Li  Li73        0.17157    0.23461    0.63786    1.000    0.000    1a         1
 170 Li  Li74        0.13938    0.23147    0.86127    1.000    0.000    1a         1
 171 Li  Li75        0.05469    0.09193    0.54423    1.000    0.000    1a         1
 172 Li  Li76        0.05383    0.07810    0.73317    1.000    0.000    1a         1
 173 Li  Li77        0.37154    0.90303    0.68872    1.000    0.000    1a         1
 174 Li  Li78        0.31551    0.90408    0.88677    1.000    0.000    1a         1
 175 Li  Li79        0.29044    0.74183    0.56652    1.000    0.000    1a         1
 176 Li  Li80        0.24261    0.74204    0.75248    1.000    0.000    1a         1
 177 Li  Li81        0.36687    0.56401    0.69020    1.000    0.000    1a         1
 178 Li  Li82        0.31638    0.56200    0.86943    1.000    0.000    1a         1
 179 Li  Li83        0.28582    0.40402    0.55047    1.000    0.000    1a         1
 180 Li  Li84        0.23499    0.40247    0.75278    1.000    0.000    1a         1
 181 Li  Li85        0.36680    0.24207    0.69044    1.000    0.000    1a         1
 182 Li  Li86        0.31602    0.24198    0.86928    1.000    0.000    1a         1
 183 Li  Li87        0.29116    0.06381    0.56701    1.000    0.000    1a         1
 184 Li  Li88        0.24191    0.06341    0.75232    1.000    0.000    1a         1
 185 Li  Li89        0.55549    0.90218    0.69801    1.000    0.000    1a         1
 186 Li  Li90        0.57376    0.90390    0.87045    1.000    0.000    1a         1
 187 Li  Li91        0.46471    0.73330    0.57644    1.000    0.000    1a         1
 188 Li  Li92        0.44251    0.73796    0.80929    1.000    0.000    1a         1
 189 Li  Li93        0.55251    0.57987    0.70134    1.000    0.000    1a         1
 190 Li  Li94        0.57219    0.59241    0.88955    1.000    0.000    1a         1
 191 Li  Li95        0.46105    0.40341    0.58155    1.000    0.000    1a         1
 192 Li  Li96        0.45876    0.40343    0.81280    1.000    0.000    1a         1
 193 Li  Li97        0.55224    0.22735    0.70144    1.000    0.000    1a         1
 194 Li  Li98        0.57167    0.21621    0.89066    1.000    0.000    1a         1
 195 Li  Li99        0.46510    0.07390    0.57710    1.000    0.000    1a         1
 196 Li  Li100       0.44304    0.06847    0.80905    1.000    0.000    1a         1
 197 Li  Li101       0.74205    0.90202    0.67429    1.000    0.000    1a         1
 198 Li  Li102       0.78459    0.90484    0.89209    1.000    0.000    1a         1
 199 Li  Li103       0.64242    0.73200    0.57115    1.000    0.000    1a         1
 200 Li  Li104       0.67901    0.73631    0.78903    1.000    0.000    1a         1
 201 Li  Li105       0.74461    0.56594    0.67478    1.000    0.000    1a         1
 202 Li  Li106       0.78388    0.56294    0.87352    1.000    0.000    1a         1
 203 Li  Li107       0.63675    0.40210    0.58188    1.000    0.000    1a         1
 204 Li  Li108       0.65881    0.40374    0.79184    1.000    0.000    1a         1
 205 Li  Li109       0.74484    0.24076    0.67445    1.000    0.000    1a         1
 206 Li  Li110       0.78219    0.24192    0.87198    1.000    0.000    1a         1
 207 Li  Li111       0.64241    0.07297    0.57193    1.000    0.000    1a         1
 208 Li  Li112       0.67708    0.07060    0.78741    1.000    0.000    1a         1
 209 Li  Li113       0.95432    0.90331    0.63276    1.000    0.000    1a         1
 210 Li  Li114       0.96387    0.90477    0.85322    1.000    0.000    1a         1
 211 Li  Li115       0.82332    0.74254    0.56004    1.000    0.000    1a         1
 212 Li  Li116       0.86408    0.74150    0.75160    1.000    0.000    1a         1
 213 Li  Li117       0.93750    0.57027    0.63653    1.000    0.000    1a         1
 214 Li  Li118       0.96209    0.57589    0.85846    1.000    0.000    1a         1
 215 Li  Li119       0.82045    0.40413    0.54558    1.000    0.000    1a         1
 216 Li  Li120       0.86305    0.40410    0.75208    1.000    0.000    1a         1
 217 Li  Li121       0.93636    0.23666    0.63661    1.000    0.000    1a         1
 218 Li  Li122       0.96070    0.23318    0.85829    1.000    0.000    1a         1
 219 Li  Li123       0.82230    0.06126    0.56026    1.000    0.000    1a         1
 220 Li  Li124       0.86316    0.06442    0.75107    1.000    0.000    1a         1
====================================================================================

Number of polygons and unique vertices on isosurface = 0 (0)
240 atoms, 351 bonds, 71 polyhedra; CPU time = 10 ms
