# Supplementary material for: Interface engineering enabling thin lithium metal electrodes down to 0.78 μm for garnet-type solid-state batteries
Source: Nat Commun. 2024 Nov 15;15:9920. doi: 10.1038/s41467-024-54234-w (PMC11568204; doi:10.1038/s41467-024-54234-w)
Supplement: Supplementary file 5 — Supplementary Data 2 [file 41467_2024_54234_MOESM5_ESM.txt]

Li_Li7La3Zr2O12
====================================================================================     

Lattice type        P
Space group name    P 1
Space group number  1
Setting number      1

Lattice parameters

   a        b        c       alpha    beta     gamma
13.23610 13.23610 17.50000  90.0000  90.0000  90.0000

Unit-cell volume = 3065.901097 Å^3

Structure parameters

                       x          y          z          Occ.     U    Site      Sym.
   1 Li  Li1         0.62660    0.31202    0.29893    1.000    0.000    1a         1
   2 Li  Li2         0.79979    0.49687    0.11565    1.000    0.000    1a         1
   3 Li  Li3         0.29324    0.49863    0.29871    1.000    0.000    1a         1
   4 Li  Li4         0.79389    0.62559    0.28045    1.000    0.000    1a         1
   5 Li  Li5         0.45825    0.40577    0.33732    1.000    0.000    1a         1
   6 Li  Li6         0.69910    0.47812    0.24692    1.000    0.000    1a         1
   7 Li  Li7         0.96480    0.75059    0.33397    1.000    0.000    1a         1
   8 Li  Li8         0.19910    0.65319    0.24692    1.000    0.000    1a         1
   9 Li  Li9         0.12936    0.82373    0.30047    1.000    0.000    1a         1
  10 Li  Li10        0.11858    0.31566    0.11565    1.000    0.000    1a         1
  11 Li  Li11        0.61858    0.81566    0.11565    1.000    0.000    1a         1
  12 Li  Li12        0.93737    0.99687    0.11565    1.000    0.000    1a         1
  13 Li  Li13        0.43845    0.00095    0.29097    1.000    0.000    1a         1
  14 Li  Li14        0.93768    0.12643    0.28925    1.000    0.000    1a         1
  15 Li  Li15        0.43737    0.13445    0.11565    1.000    0.000    1a         1
  16 Li  Li16        0.29979    0.63445    0.11565    1.000    0.000    1a         1
  17 Li  Li17        0.32095    0.91045    0.37110    1.000    0.000    1a         1
  18 Li  Li18        0.69910    0.65319    0.16582    1.000    0.000    1a         1
  19 Li  Li19        0.03807    0.15319    0.16582    1.000    0.000    1a         1
  20 Li  Li20        0.28105    0.23514    0.06545    1.000    0.000    1a         1
  21 Li  Li21        0.45612    0.73514    0.06545    1.000    0.000    1a         1
  22 Li  Li22        0.03807    0.97813    0.24692    1.000    0.000    1a         1
  23 Li  Li23        0.81765    0.21928    0.36485    1.000    0.000    1a         1
  24 Li  Li24        0.19910    0.47812    0.16582    1.000    0.000    1a         1
  25 Li  Li25        0.53807    0.97813    0.16582    1.000    0.000    1a         1
  26 Li  Li26        0.78105    0.89618    0.06545    1.000    0.000    1a         1
  27 Li  Li27        0.95612    0.39617    0.06545    1.000    0.000    1a         1
  28 Li  Li28        0.53807    0.15319    0.24692    1.000    0.000    1a         1
  29 Li  Li29        0.06156    0.23024    0.50536    1.000    0.000    1a         1
  30 Li  Li30        0.08861    0.22487    0.73796    1.000    0.000    1a         1
  31 Li  Li31        0.20420    0.10929    0.61432    1.000    0.000    1a         1
  32 Li  Li32        0.21261    0.09465    0.84843    1.000    0.000    1a         1
  33 Li  Li33        0.35760    0.15938    0.34812    1.000    0.000    1a         1
  34 Li  Li34        0.31978    0.22487    0.73796    1.000    0.000    1a         1
  35 Li  Li35        0.43536    0.10929    0.61432    1.000    0.000    1a         1
  36 Li  Li36        0.45631    0.08583    0.86207    1.000    0.000    1a         1
  37 Li  Li37        0.56461    0.25292    0.47521    1.000    0.000    1a         1
  38 Li  Li38        0.55094    0.22487    0.73796    1.000    0.000    1a         1
  39 Li  Li39        0.66653    0.10929    0.61432    1.000    0.000    1a         1
  40 Li  Li40        0.68616    0.06693    0.84347    1.000    0.000    1a         1
  41 Li  Li41        0.65768    0.06741    0.36572    1.000    0.000    1a         1
  42 Li  Li42        0.78211    0.22487    0.73796    1.000    0.000    1a         1
  43 Li  Li43        0.89769    0.10929    0.61432    1.000    0.000    1a         1
  44 Li  Li44        0.96050    0.04117    0.86678    1.000    0.000    1a         1
  45 Li  Li45        0.08410    0.54641    0.36782    1.000    0.000    1a         1
  46 Li  Li46        0.08861    0.45603    0.73796    1.000    0.000    1a         1
  47 Li  Li47        0.20420    0.34045    0.61432    1.000    0.000    1a         1
  48 Li  Li48        0.14573    0.35460    0.94943    1.000    0.000    1a         1
  49 Li  Li49        0.29328    0.34670    0.42369    1.000    0.000    1a         1
  50 Li  Li50        0.31978    0.45603    0.73796    1.000    0.000    1a         1
  51 Li  Li51        0.43536    0.34045    0.61432    1.000    0.000    1a         1
  52 Li  Li52        0.37076    0.30975    0.86379    1.000    0.000    1a         1
  53 Li  Li53        0.44034    0.53535    0.45120    1.000    0.000    1a         1
  54 Li  Li54        0.55094    0.45603    0.73796    1.000    0.000    1a         1
  55 Li  Li55        0.66653    0.34045    0.61432    1.000    0.000    1a         1
  56 Li  Li56        0.62224    0.31566    0.93674    1.000    0.000    1a         1
  57 Li  Li57        0.74955    0.43419    0.46978    1.000    0.000    1a         1
  58 Li  Li58        0.78211    0.45603    0.73796    1.000    0.000    1a         1
  59 Li  Li59        0.89769    0.34045    0.61432    1.000    0.000    1a         1
  60 Li  Li60        0.94036    0.33735    0.85067    1.000    0.000    1a         1
  61 Li  Li61        0.02803    0.67329    0.46806    1.000    0.000    1a         1
  62 Li  Li62        0.08861    0.68720    0.73796    1.000    0.000    1a         1
  63 Li  Li63        0.20420    0.57162    0.61432    1.000    0.000    1a         1
  64 Li  Li64        0.21022    0.55827    0.86221    1.000    0.000    1a         1
  65 Li  Li65        0.39581    0.68611    0.34282    1.000    0.000    1a         1
  66 Li  Li66        0.31978    0.68720    0.73796    1.000    0.000    1a         1
  67 Li  Li67        0.43536    0.57162    0.61432    1.000    0.000    1a         1
  68 Li  Li68        0.44926    0.58447    0.86428    1.000    0.000    1a         1
  69 Li  Li69        0.59394    0.57397    0.36510    1.000    0.000    1a         1
  70 Li  Li70        0.55094    0.68720    0.73796    1.000    0.000    1a         1
  71 Li  Li71        0.66653    0.57162    0.61432    1.000    0.000    1a         1
  72 Li  Li72        0.69468    0.58418    0.86068    1.000    0.000    1a         1
  73 Li  Li73        0.84463    0.68641    0.40835    1.000    0.000    1a         1
  74 Li  Li74        0.78211    0.68720    0.73796    1.000    0.000    1a         1
  75 Li  Li75        0.89769    0.57162    0.61432    1.000    0.000    1a         1
  76 Li  Li76        0.94947    0.55891    0.85042    1.000    0.000    1a         1
  77 Li  Li77        0.06199    0.92483    0.49308    1.000    0.000    1a         1
  78 Li  Li78        0.08861    0.91837    0.73796    1.000    0.000    1a         1
  79 Li  Li79        0.20420    0.80278    0.61432    1.000    0.000    1a         1
  80 Li  Li80        0.12235    0.81761    0.93721    1.000    0.000    1a         1
  81 Li  Li81        0.16156    0.06656    0.36674    1.000    0.000    1a         1
  82 Li  Li82        0.31978    0.91837    0.73796    1.000    0.000    1a         1
  83 Li  Li83        0.43536    0.80278    0.61432    1.000    0.000    1a         1
  84 Li  Li84        0.44592    0.80144    0.85849    1.000    0.000    1a         1
  85 Li  Li85        0.54503    0.95982    0.50725    1.000    0.000    1a         1
  86 Li  Li86        0.55094    0.91837    0.73796    1.000    0.000    1a         1
  87 Li  Li87        0.66653    0.80278    0.61432    1.000    0.000    1a         1
  88 Li  Li88        0.64064    0.77848    0.95241    1.000    0.000    1a         1
  89 Li  Li89        0.85567    0.96853    0.34939    1.000    0.000    1a         1
  90 Li  Li90        0.78211    0.91837    0.73796    1.000    0.000    1a         1
  91 Li  Li91        0.89769    0.80278    0.61432    1.000    0.000    1a         1
  92 Li  Li92        0.90868    0.80320    0.83750    1.000    0.000    1a         1
  93 La  La1         0.61858    0.31566    0.11565    1.000    0.000    1a         1
  94 La  La2         0.10494    0.30309    0.28989    1.000    0.000    1a         1
  95 La  La3         0.61494    0.82214    0.29014    1.000    0.000    1a         1
  96 La  La4         0.88114    0.69503    0.02916    1.000    0.000    1a         1
  97 La  La5         0.85689    0.19572    0.03042    1.000    0.000    1a         1
  98 La  La6         0.74595    0.06566    0.20637    1.000    0.000    1a         1
  99 La  La7         0.99121    0.56566    0.20637    1.000    0.000    1a         1
 100 La  La8         0.11858    0.81566    0.11565    1.000    0.000    1a         1
 101 La  La9         0.37929    0.43691    0.03158    1.000    0.000    1a         1
 102 La  La10        0.35563    0.93601    0.02951    1.000    0.000    1a         1
 103 La  La11        0.24595    0.06566    0.20637    1.000    0.000    1a         1
 104 La  La12        0.49121    0.56566    0.20637    1.000    0.000    1a         1
 105 Zr  Zr1         0.60892    0.56422    0.03025    1.000    0.000    1a         1
 106 Zr  Zr2         0.86858    0.81566    0.20637    1.000    0.000    1a         1
 107 Zr  Zr3         0.36858    0.31566    0.20637    1.000    0.000    1a         1
 108 Zr  Zr4         0.36858    0.81566    0.20637    1.000    0.000    1a         1
 109 Zr  Zr5         0.12545    0.06650    0.03187    1.000    0.000    1a         1
 110 Zr  Zr6         0.86858    0.31566    0.20637    1.000    0.000    1a         1
 111 Zr  Zr7         0.10985    0.56704    0.03020    1.000    0.000    1a         1
 112 Zr  Zr8         0.62621    0.06549    0.03173    1.000    0.000    1a         1
 113 O   O1          0.65320    0.62114    0.27627    1.000    0.000    1a         1
 114 O   O2          0.32091    0.35168    0.31946    1.000    0.000    1a         1
 115 O   O3          0.65320    0.51018    0.13649    1.000    0.000    1a         1
 116 O   O4          0.92407    0.85028    0.09481    1.000    0.000    1a         1
 117 O   O5          0.81310    0.35028    0.09481    1.000    0.000    1a         1
 118 O   O6          0.15320    0.51018    0.27627    1.000    0.000    1a         1
 119 O   O7          0.81787    0.77154    0.31433    1.000    0.000    1a         1
 120 O   O8          0.15320    0.62114    0.13649    1.000    0.000    1a         1
 121 O   O9          0.56115    0.41914    0.00604    1.000    0.000    1a         1
 122 O   O10         0.01614    0.76070    0.23130    1.000    0.000    1a         1
 123 O   O11         0.89536    0.96648    0.24539    1.000    0.000    1a         1
 124 O   O12         0.84181    0.46648    0.24539    1.000    0.000    1a         1
 125 O   O13         0.46776    0.59243    0.06395    1.000    0.000    1a         1
 126 O   O14         0.84181    0.66484    0.16735    1.000    0.000    1a         1
 127 O   O15         0.97360    0.62893    0.37842    1.000    0.000    1a         1
 128 O   O16         0.78820    0.08902    0.33560    1.000    0.000    1a         1
 129 O   O17         0.42407    0.28104    0.09481    1.000    0.000    1a         1
 130 O   O18         0.31310    0.78104    0.09481    1.000    0.000    1a         1
 131 O   O19         0.08397    0.12114    0.27627    1.000    0.000    1a         1
 132 O   O20         0.43285    0.84200    0.31465    1.000    0.000    1a         1
 133 O   O21         0.08397    0.01018    0.13649    1.000    0.000    1a         1
 134 O   O22         0.58397    0.01018    0.27627    1.000    0.000    1a         1
 135 O   O23         0.93346    0.27208    0.30873    1.000    0.000    1a         1
 136 O   O24         0.58397    0.12114    0.13649    1.000    0.000    1a         1
 137 O   O25         0.72103    0.87062    0.18144    1.000    0.000    1a         1
 138 O   O26         0.01614    0.37062    0.18144    1.000    0.000    1a         1
 139 O   O27         0.17795    0.91786    0.00791    1.000    0.000    1a         1
 140 O   O28         0.72103    0.26070    0.23130    1.000    0.000    1a         1
 141 O   O29         0.05437    0.19854    0.05531    1.000    0.000    1a         1
 142 O   O30         0.68260    0.70399    0.04778    1.000    0.000    1a         1
 143 O   O31         0.22103    0.26070    0.18144    1.000    0.000    1a         1
 144 O   O32         0.51614    0.76070    0.18144    1.000    0.000    1a         1
 145 O   O33         0.67754    0.21341    0.00722    1.000    0.000    1a         1
 146 O   O34         0.06030    0.71318    0.00755    1.000    0.000    1a         1
 147 O   O35         0.51614    0.37062    0.23130    1.000    0.000    1a         1
 148 O   O36         0.22103    0.87062    0.23130    1.000    0.000    1a         1
 149 O   O37         0.55658    0.93243    0.05550    1.000    0.000    1a         1
 150 O   O38         0.17986    0.42823    0.04890    1.000    0.000    1a         1
 151 O   O39         0.26941    0.09243    0.06395    1.000    0.000    1a         1
 152 O   O40         0.89536    0.16484    0.16735    1.000    0.000    1a         1
 153 O   O41         0.45588    0.54998    0.34788    1.000    0.000    1a         1
 154 O   O42         0.29206    0.03684    0.33550    1.000    0.000    1a         1
 155 O   O43         0.39536    0.16484    0.24539    1.000    0.000    1a         1
 156 O   O44         0.34181    0.66484    0.24539    1.000    0.000    1a         1
 157 O   O45         0.76941    0.03889    0.06395    1.000    0.000    1a         1
 158 O   O46         0.96776    0.53889    0.06395    1.000    0.000    1a         1
 159 O   O47         0.34181    0.46648    0.16735    1.000    0.000    1a         1
 160 O   O48         0.39536    0.96648    0.16735    1.000    0.000    1a         1
====================================================================================

Number of polygons and unique vertices on isosurface = 0 (0)
207 atoms, 266 bonds, 46 polyhedra; CPU time = 34 ms
