# Supplementary material for: Interface engineering enabling thin lithium metal electrodes down to 0.78 μm for garnet-type solid-state batteries
Source: Nat Commun. 2024 Nov 15;15:9920. doi: 10.1038/s41467-024-54234-w (PMC11568204; doi:10.1038/s41467-024-54234-w)
Supplement: Supplementary file 6 — Supplementary Data 3 [file 41467_2024_54234_MOESM6_ESM.txt]

Li_LiF
====================================================================================     

Lattice type        P
Space group name    P 1
Space group number  1
Setting number      1

Lattice parameters

   a        b        c       alpha    beta     gamma
13.23610 13.23610 17.50000  90.0000  90.0000  90.0000

Unit-cell volume = 3065.901097 Å^3

Structure parameters

                       x          y          z          Occ.     U    Site      Sym.
   1 Li  Li1         0.62660    0.31202    0.29893    1.000    0.000    1a         1
   2 Li  Li2         0.79979    0.49687    0.11565    1.000    0.000    1a         1
   3 Li  Li3         0.29324    0.49863    0.29871    1.000    0.000    1a         1
   4 Li  Li4         0.79389    0.62559    0.28045    1.000    0.000    1a         1
   5 Li  Li5         0.45825    0.40577    0.33732    1.000    0.000    1a         1
   6 Li  Li6         0.69910    0.47812    0.24692    1.000    0.000    1a         1
   7 Li  Li7         0.96480    0.75059    0.33397    1.000    0.000    1a         1
   8 Li  Li8         0.19910    0.65319    0.24692    1.000    0.000    1a         1
   9 Li  Li9         0.12936    0.82373    0.30047    1.000    0.000    1a         1
  10 Li  Li10        0.11858    0.31566    0.11565    1.000    0.000    1a         1
  11 Li  Li11        0.61858    0.81566    0.11565    1.000    0.000    1a         1
  12 Li  Li12        0.93737    0.99687    0.11565    1.000    0.000    1a         1
  13 Li  Li13        0.43845    0.00095    0.29097    1.000    0.000    1a         1
  14 Li  Li14        0.93768    0.12643    0.28925    1.000    0.000    1a         1
  15 Li  Li15        0.43737    0.13445    0.11565    1.000    0.000    1a         1
  16 Li  Li16        0.29979    0.63445    0.11565    1.000    0.000    1a         1
  17 Li  Li17        0.32095    0.91045    0.37110    1.000    0.000    1a         1
  18 Li  Li18        0.69910    0.65319    0.16582    1.000    0.000    1a         1
  19 Li  Li19        0.03807    0.15319    0.16582    1.000    0.000    1a         1
  20 Li  Li20        0.28105    0.23514    0.06545    1.000    0.000    1a         1
  21 Li  Li21        0.45612    0.73514    0.06545    1.000    0.000    1a         1
  22 Li  Li22        0.03807    0.97813    0.24692    1.000    0.000    1a         1
  23 Li  Li23        0.81765    0.21928    0.36485    1.000    0.000    1a         1
  24 Li  Li24        0.19910    0.47812    0.16582    1.000    0.000    1a         1
  25 Li  Li25        0.53807    0.97813    0.16582    1.000    0.000    1a         1
  26 Li  Li26        0.78105    0.89618    0.06545    1.000    0.000    1a         1
  27 Li  Li27        0.95612    0.39617    0.06545    1.000    0.000    1a         1
  28 Li  Li28        0.53807    0.15319    0.24692    1.000    0.000    1a         1
  29 Li  Li29        0.06156    0.23024    0.50536    1.000    0.000    1a         1
  30 Li  Li30        0.08861    0.22487    0.73796    1.000    0.000    1a         1
  31 Li  Li31        0.20420    0.10929    0.61432    1.000    0.000    1a         1
  32 Li  Li32        0.21261    0.09465    0.84843    1.000    0.000    1a         1
  33 Li  Li33        0.35760    0.15938    0.34812    1.000    0.000    1a         1
  34 Li  Li34        0.31978    0.22487    0.73796    1.000    0.000    1a         1
  35 Li  Li35        0.43536    0.10929    0.61432    1.000    0.000    1a         1
  36 Li  Li36        0.45631    0.08583    0.86207    1.000    0.000    1a         1
  37 Li  Li37        0.56461    0.25292    0.47521    1.000    0.000    1a         1
  38 Li  Li38        0.55094    0.22487    0.73796    1.000    0.000    1a         1
  39 Li  Li39        0.66653    0.10929    0.61432    1.000    0.000    1a         1
  40 Li  Li40        0.68616    0.06693    0.84347    1.000    0.000    1a         1
  41 Li  Li41        0.65768    0.06741    0.36572    1.000    0.000    1a         1
  42 Li  Li42        0.78211    0.22487    0.73796    1.000    0.000    1a         1
  43 Li  Li43        0.89769    0.10929    0.61432    1.000    0.000    1a         1
  44 Li  Li44        0.96050    0.04117    0.86678    1.000    0.000    1a         1
  45 Li  Li45        0.08410    0.54641    0.36782    1.000    0.000    1a         1
  46 Li  Li46        0.08861    0.45603    0.73796    1.000    0.000    1a         1
  47 Li  Li47        0.20420    0.34045    0.61432    1.000    0.000    1a         1
  48 Li  Li48        0.14573    0.35460    0.94943    1.000    0.000    1a         1
  49 Li  Li49        0.29328    0.34670    0.42369    1.000    0.000    1a         1
  50 Li  Li50        0.31978    0.45603    0.73796    1.000    0.000    1a         1
  51 Li  Li51        0.43536    0.34045    0.61432    1.000    0.000    1a         1
  52 Li  Li52        0.37076    0.30975    0.86379    1.000    0.000    1a         1
  53 Li  Li53        0.44034    0.53535    0.45120    1.000    0.000    1a         1
  54 Li  Li54        0.55094    0.45603    0.73796    1.000    0.000    1a         1
  55 Li  Li55        0.66653    0.34045    0.61432    1.000    0.000    1a         1
  56 Li  Li56        0.62224    0.31566    0.93674    1.000    0.000    1a         1
  57 Li  Li57        0.74955    0.43419    0.46978    1.000    0.000    1a         1
  58 Li  Li58        0.78211    0.45603    0.73796    1.000    0.000    1a         1
  59 Li  Li59        0.89769    0.34045    0.61432    1.000    0.000    1a         1
  60 Li  Li60        0.94036    0.33735    0.85067    1.000    0.000    1a         1
  61 Li  Li61        0.02803    0.67329    0.46806    1.000    0.000    1a         1
  62 Li  Li62        0.08861    0.68720    0.73796    1.000    0.000    1a         1
  63 Li  Li63        0.20420    0.57162    0.61432    1.000    0.000    1a         1
  64 Li  Li64        0.21022    0.55827    0.86221    1.000    0.000    1a         1
  65 Li  Li65        0.39581    0.68611    0.34282    1.000    0.000    1a         1
  66 Li  Li66        0.31978    0.68720    0.73796    1.000    0.000    1a         1
  67 Li  Li67        0.43536    0.57162    0.61432    1.000    0.000    1a         1
  68 Li  Li68        0.44926    0.58447    0.86428    1.000    0.000    1a         1
  69 Li  Li69        0.59394    0.57397    0.36510    1.000    0.000    1a         1
  70 Li  Li70        0.55094    0.68720    0.73796    1.000    0.000    1a         1
  71 Li  Li71        0.66653    0.57162    0.61432    1.000    0.000    1a         1
  72 Li  Li72        0.69468    0.58418    0.86068    1.000    0.000    1a         1
  73 Li  Li73        0.84463    0.68641    0.40835    1.000    0.000    1a         1
  74 Li  Li74        0.78211    0.68720    0.73796    1.000    0.000    1a         1
  75 Li  Li75        0.89769    0.57162    0.61432    1.000    0.000    1a         1
  76 Li  Li76        0.94947    0.55891    0.85042    1.000    0.000    1a         1
  77 Li  Li77        0.06199    0.92483    0.49308    1.000    0.000    1a         1
  78 Li  Li78        0.08861    0.91837    0.73796    1.000    0.000    1a         1
  79 Li  Li79        0.20420    0.80278    0.61432    1.000    0.000    1a         1
  80 Li  Li80        0.12235    0.81761    0.93721    1.000    0.000    1a         1
  81 Li  Li81        0.16156    0.06656    0.36674    1.000    0.000    1a         1
  82 Li  Li82        0.31978    0.91837    0.73796    1.000    0.000    1a         1
  83 Li  Li83        0.43536    0.80278    0.61432    1.000    0.000    1a         1
  84 Li  Li84        0.44592    0.80144    0.85849    1.000    0.000    1a         1
  85 Li  Li85        0.54503    0.95982    0.50725    1.000    0.000    1a         1
  86 Li  Li86        0.55094    0.91837    0.73796    1.000    0.000    1a         1
  87 Li  Li87        0.66653    0.80278    0.61432    1.000    0.000    1a         1
  88 Li  Li88        0.64064    0.77848    0.95241    1.000    0.000    1a         1
  89 Li  Li89        0.85567    0.96853    0.34939    1.000    0.000    1a         1
  90 Li  Li90        0.78211    0.91837    0.73796    1.000    0.000    1a         1
  91 Li  Li91        0.89769    0.80278    0.61432    1.000    0.000    1a         1
  92 Li  Li92        0.90868    0.80320    0.83750    1.000    0.000    1a         1
  93 La  La1         0.61858    0.31566    0.11565    1.000    0.000    1a         1
  94 La  La2         0.10494    0.30309    0.28989    1.000    0.000    1a         1
  95 La  La3         0.61494    0.82214    0.29014    1.000    0.000    1a         1
  96 La  La4         0.88114    0.69503    0.02916    1.000    0.000    1a         1
  97 La  La5         0.85689    0.19572    0.03042    1.000    0.000    1a         1
  98 La  La6         0.74595    0.06566    0.20637    1.000    0.000    1a         1
  99 La  La7         0.99121    0.56566    0.20637    1.000    0.000    1a         1
 100 La  La8         0.11858    0.81566    0.11565    1.000    0.000    1a         1
 101 La  La9         0.37929    0.43691    0.03158    1.000    0.000    1a         1
 102 La  La10        0.35563    0.93601    0.02951    1.000    0.000    1a         1
 103 La  La11        0.24595    0.06566    0.20637    1.000    0.000    1a         1
 104 La  La12        0.49121    0.56566    0.20637    1.000    0.000    1a         1
 105 Zr  Zr1         0.60892    0.56422    0.03025    1.000    0.000    1a         1
 106 Zr  Zr2         0.86858    0.81566    0.20637    1.000    0.000    1a         1
 107 Zr  Zr3         0.36858    0.31566    0.20637    1.000    0.000    1a         1
 108 Zr  Zr4         0.36858    0.81566    0.20637    1.000    0.000    1a         1
 109 Zr  Zr5         0.12545    0.06650    0.03187    1.000    0.000    1a         1
 110 Zr  Zr6         0.86858    0.31566    0.20637    1.000    0.000    1a         1
 111 Zr  Zr7         0.10985    0.56704    0.03020    1.000    0.000    1a         1
 112 Zr  Zr8         0.62621    0.06549    0.03173    1.000    0.000    1a         1
 113 O   O1          0.65320    0.62114    0.27627    1.000    0.000    1a         1
 114 O   O2          0.32091    0.35168    0.31946    1.000    0.000    1a         1
 115 O   O3          0.65320    0.51018    0.13649    1.000    0.000    1a         1
 116 O   O4          0.92407    0.85028    0.09481    1.000    0.000    1a         1
 117 O   O5          0.81310    0.35028    0.09481    1.000    0.000    1a         1
 118 O   O6          0.15320    0.51018    0.27627    1.000    0.000    1a         1
 119 O   O7          0.81787    0.77154    0.31433    1.000    0.000    1a         1
 120 O   O8          0.15320    0.62114    0.13649    1.000    0.000    1a         1
 121 O   O9          0.56115    0.41914    0.00604    1.000    0.000    1a         1
 122 O   O10         0.01614    0.76070    0.23130    1.000    0.000    1a         1
 123 O   O11         0.89536    0.96648    0.24539    1.000    0.000    1a         1
 124 O   O12         0.84181    0.46648    0.24539    1.000    0.000    1a         1
 125 O   O13         0.46776    0.59243    0.06395    1.000    0.000    1a         1
 126 O   O14         0.84181    0.66484    0.16735    1.000    0.000    1a         1
 127 O   O15         0.97360    0.62893    0.37842    1.000    0.000    1a         1
 128 O   O16         0.78820    0.08902    0.33560    1.000    0.000    1a         1
 129 O   O17         0.42407    0.28104    0.09481    1.000    0.000    1a         1
 130 O   O18         0.31310    0.78104    0.09481    1.000    0.000    1a         1
 131 O   O19         0.08397    0.12114    0.27627    1.000    0.000    1a         1
 132 O   O20         0.43285    0.84200    0.31465    1.000    0.000    1a         1
 133 O   O21         0.08397    0.01018    0.13649    1.000    0.000    1a         1
 134 O   O22         0.58397    0.01018    0.27627    1.000    0.000    1a         1
 135 O   O23         0.93346    0.27208    0.30873    1.000    0.000    1a         1
 136 O   O24         0.58397    0.12114    0.13649    1.000    0.000    1a         1
 137 O   O25         0.72103    0.87062    0.18144    1.000    0.000    1a         1
 138 O   O26         0.01614    0.37062    0.18144    1.000    0.000    1a         1
 139 O   O27         0.17795    0.91786    0.00791    1.000    0.000    1a         1
 140 O   O28         0.72103    0.26070    0.23130    1.000    0.000    1a         1
 141 O   O29         0.05437    0.19854    0.05531    1.000    0.000    1a         1
 142 O   O30         0.68260    0.70399    0.04778    1.000    0.000    1a         1
 143 O   O31         0.22103    0.26070    0.18144    1.000    0.000    1a         1
 144 O   O32         0.51614    0.76070    0.18144    1.000    0.000    1a         1
 145 O   O33         0.67754    0.21341    0.00722    1.000    0.000    1a         1
 146 O   O34         0.06030    0.71318    0.00755    1.000    0.000    1a         1
 147 O   O35         0.51614    0.37062    0.23130    1.000    0.000    1a         1
 148 O   O36         0.22103    0.87062    0.23130    1.000    0.000    1a         1
 149 O   O37         0.55658    0.93243    0.05550    1.000    0.000    1a         1
 150 O   O38         0.17986    0.42823    0.04890    1.000    0.000    1a         1
 151 O   O39         0.26941    0.09243    0.06395    1.000    0.000    1a         1
 152 O   O40         0.89536    0.16484    0.16735    1.000    0.000    1a         1
 153 O   O41         0.45588    0.54998    0.34788    1.000    0.000    1a         1
 154 O   O42         0.29206    0.03684    0.33550    1.000    0.000    1a         1
 155 O   O43         0.39536    0.16484    0.24539    1.000    0.000    1a         1
 156 O   O44         0.34181    0.66484    0.24539    1.000    0.000    1a         1
 157 O   O45         0.76941    0.03889    0.06395    1.000    0.000    1a         1
 158 O   O46         0.96776    0.53889    0.06395    1.000    0.000    1a         1
 159 O   O47         0.34181    0.46648    0.16735    1.000    0.000    1a         1
 160 O   O48         0.39536    0.96648    0.16735    1.000    0.000    1a         1
====================================================================================

Number of polygons and unique vertices on isosurface = 0 (0)
207 atoms, 266 bonds, 46 polyhedra; CPU time = 34 ms


D:\BaiduSyncdisk\备份\SSE\2、TFOH表面处理\DFT计算\交付文件\3. 结构文件\Li_LiF.vesta
====================================================================================
Title               LiF-YH\(1\0\0)                          

Lattice type        P
Space group name    P 1
Space group number  1
Setting number      1

Lattice parameters

   a        b        c       alpha    beta     gamma
 8.66609  8.66031 16.05121  90.1465  89.9551  90.1331

Unit-cell volume = 1204.651688 Å^3

Structure parameters

                       x          y          z          Occ.     U    Site      Sym.
   1 Li  Li1         0.25260    0.11831    0.01329    1.000    0.000    1a         1
   2 Li  Li2         0.25318    0.12003    0.25931    1.000    0.000    1a         1
   3 Li  Li3         0.08633    0.28538    0.13610    1.000    0.000    1a         1
   4 Li  Li4         0.08638    0.28783    0.38190    1.000    0.000    1a         1
   5 Li  Li5         0.58597    0.11829    0.01328    1.000    0.000    1a         1
   6 Li  Li6         0.58652    0.11996    0.25927    1.000    0.000    1a         1
   7 Li  Li7         0.41967    0.28530    0.13604    1.000    0.000    1a         1
   8 Li  Li8         0.41975    0.28786    0.38176    1.000    0.000    1a         1
   9 Li  Li9         0.91928    0.11830    0.01329    1.000    0.000    1a         1
  10 Li  Li10        0.91981    0.11997    0.25934    1.000    0.000    1a         1
  11 Li  Li11        0.75298    0.28530    0.13606    1.000    0.000    1a         1
  12 Li  Li12        0.75298    0.28778    0.38181    1.000    0.000    1a         1
  13 Li  Li13        0.25260    0.45157    0.01325    1.000    0.000    1a         1
  14 Li  Li14        0.25316    0.45329    0.25927    1.000    0.000    1a         1
  15 Li  Li15        0.08633    0.61863    0.13603    1.000    0.000    1a         1
  16 Li  Li16        0.08641    0.62111    0.38181    1.000    0.000    1a         1
  17 Li  Li17        0.58596    0.45160    0.01323    1.000    0.000    1a         1
  18 Li  Li18        0.58654    0.45320    0.25925    1.000    0.000    1a         1
  19 Li  Li19        0.41968    0.61858    0.13600    1.000    0.000    1a         1
  20 Li  Li20        0.41976    0.62117    0.38167    1.000    0.000    1a         1
  21 Li  Li21        0.91930    0.45162    0.01325    1.000    0.000    1a         1
  22 Li  Li22        0.91984    0.45325    0.25934    1.000    0.000    1a         1
  23 Li  Li23        0.75303    0.61858    0.13603    1.000    0.000    1a         1
  24 Li  Li24        0.75302    0.62108    0.38176    1.000    0.000    1a         1
  25 Li  Li25        0.25263    0.78494    0.01326    1.000    0.000    1a         1
  26 Li  Li26        0.25317    0.78666    0.25923    1.000    0.000    1a         1
  27 Li  Li27        0.08634    0.95197    0.13606    1.000    0.000    1a         1
  28 Li  Li28        0.08641    0.95444    0.38184    1.000    0.000    1a         1
  29 Li  Li29        0.58599    0.78495    0.01323    1.000    0.000    1a         1
  30 Li  Li30        0.58656    0.78659    0.25923    1.000    0.000    1a         1
  31 Li  Li31        0.41968    0.95196    0.13602    1.000    0.000    1a         1
  32 Li  Li32        0.41974    0.95452    0.38176    1.000    0.000    1a         1
  33 Li  Li33        0.91933    0.78496    0.01326    1.000    0.000    1a         1
  34 Li  Li34        0.91988    0.78658    0.25927    1.000    0.000    1a         1
  35 Li  Li35        0.75302    0.95193    0.13604    1.000    0.000    1a         1
  36 Li  Li36        0.75301    0.95440    0.38181    1.000    0.000    1a         1
  37 Li  Li37        0.25281    0.12164    0.50878    1.000    0.000    1a         1
  38 Li  Li38        0.25195    0.12120    0.76048    1.000    0.000    1a         1
  39 Li  Li39        0.08568    0.28823    0.63393    1.000    0.000    1a         1
  40 Li  Li40        0.08551    0.28604    0.88577    1.000    0.000    1a         1
  41 Li  Li41        0.58602    0.12166    0.50879    1.000    0.000    1a         1
  42 Li  Li42        0.58536    0.12122    0.76051    1.000    0.000    1a         1
  43 Li  Li43        0.41897    0.28843    0.63405    1.000    0.000    1a         1
  44 Li  Li44        0.41889    0.28608    0.88580    1.000    0.000    1a         1
  45 Li  Li45        0.91940    0.12146    0.50881    1.000    0.000    1a         1
  46 Li  Li46        0.91865    0.12118    0.76042    1.000    0.000    1a         1
  47 Li  Li47        0.75219    0.28833    0.63404    1.000    0.000    1a         1
  48 Li  Li48        0.75227    0.28613    0.88578    1.000    0.000    1a         1
  49 Li  Li49        0.25280    0.45504    0.50879    1.000    0.000    1a         1
  50 Li  Li50        0.25183    0.45443    0.76060    1.000    0.000    1a         1
  51 Li  Li51        0.08562    0.62147    0.63402    1.000    0.000    1a         1
  52 Li  Li52        0.08560    0.61944    0.88579    1.000    0.000    1a         1
  53 Li  Li53        0.58598    0.45507    0.50880    1.000    0.000    1a         1
  54 Li  Li54        0.58521    0.45458    0.76064    1.000    0.000    1a         1
  55 Li  Li55        0.41886    0.62168    0.63415    1.000    0.000    1a         1
  56 Li  Li56        0.41894    0.61946    0.88581    1.000    0.000    1a         1
  57 Li  Li57        0.91934    0.45485    0.50884    1.000    0.000    1a         1
  58 Li  Li58        0.91863    0.45451    0.76052    1.000    0.000    1a         1
  59 Li  Li59        0.75212    0.62162    0.63411    1.000    0.000    1a         1
  60 Li  Li60        0.75232    0.61951    0.88580    1.000    0.000    1a         1
  61 Li  Li61        0.25279    0.78828    0.50879    1.000    0.000    1a         1
  62 Li  Li62        0.25197    0.78787    0.76053    1.000    0.000    1a         1
  63 Li  Li63        0.08575    0.95483    0.63390    1.000    0.000    1a         1
  64 Li  Li64        0.08562    0.95280    0.88576    1.000    0.000    1a         1
  65 Li  Li65        0.58598    0.78828    0.50880    1.000    0.000    1a         1
  66 Li  Li66        0.58537    0.78798    0.76060    1.000    0.000    1a         1
  67 Li  Li67        0.41908    0.95499    0.63400    1.000    0.000    1a         1
  68 Li  Li68        0.41897    0.95283    0.88580    1.000    0.000    1a         1
  69 Li  Li69        0.91940    0.78808    0.50882    1.000    0.000    1a         1
  70 Li  Li70        0.91871    0.78791    0.76050    1.000    0.000    1a         1
  71 Li  Li71        0.75231    0.95483    0.63393    1.000    0.000    1a         1
  72 Li  Li72        0.75234    0.95286    0.88577    1.000    0.000    1a         1
  73 F   F1          0.08639    0.28367    0.01233    1.000    0.000    1a         1
  74 F   F2          0.08720    0.28648    0.25967    1.000    0.000    1a         1
  75 F   F3          0.25364    0.11752    0.13623    1.000    0.000    1a         1
  76 F   F4          0.25363    0.12120    0.38283    1.000    0.000    1a         1
  77 F   F5          0.41971    0.28370    0.01231    1.000    0.000    1a         1
  78 F   F6          0.42051    0.28613    0.25950    1.000    0.000    1a         1
  79 F   F7          0.58701    0.11756    0.13619    1.000    0.000    1a         1
  80 F   F8          0.58693    0.12118    0.38280    1.000    0.000    1a         1
  81 F   F9          0.75301    0.28372    0.01229    1.000    0.000    1a         1
  82 F   F10         0.75388    0.28618    0.25950    1.000    0.000    1a         1
  83 F   F11         0.92035    0.11758    0.13625    1.000    0.000    1a         1
  84 F   F12         0.92031    0.12124    0.38280    1.000    0.000    1a         1
  85 F   F13         0.08635    0.61703    0.01227    1.000    0.000    1a         1
  86 F   F14         0.08719    0.61953    0.25952    1.000    0.000    1a         1
  87 F   F15         0.25355    0.45081    0.13615    1.000    0.000    1a         1
  88 F   F16         0.25365    0.45455    0.38278    1.000    0.000    1a         1
  89 F   F17         0.41966    0.61707    0.01227    1.000    0.000    1a         1
  90 F   F18         0.42064    0.61953    0.25944    1.000    0.000    1a         1
  91 F   F19         0.58686    0.45079    0.13614    1.000    0.000    1a         1
  92 F   F20         0.58696    0.45454    0.38280    1.000    0.000    1a         1
  93 F   F21         0.75310    0.61708    0.01228    1.000    0.000    1a         1
  94 F   F22         0.75388    0.61950    0.25949    1.000    0.000    1a         1
  95 F   F23         0.92031    0.45088    0.13621    1.000    0.000    1a         1
  96 F   F24         0.92002    0.45464    0.38291    1.000    0.000    1a         1
  97 F   F25         0.08641    0.95041    0.01235    1.000    0.000    1a         1
  98 F   F26         0.08718    0.95285    0.25950    1.000    0.000    1a         1
  99 F   F27         0.25362    0.78418    0.13619    1.000    0.000    1a         1
 100 F   F28         0.25370    0.78791    0.38279    1.000    0.000    1a         1
 101 F   F29         0.41962    0.95036    0.01226    1.000    0.000    1a         1
 102 F   F30         0.42055    0.95284    0.25950    1.000    0.000    1a         1
 103 F   F31         0.58694    0.78414    0.13611    1.000    0.000    1a         1
 104 F   F32         0.58698    0.78790    0.38278    1.000    0.000    1a         1
 105 F   F33         0.75299    0.95035    0.01229    1.000    0.000    1a         1
 106 F   F34         0.75383    0.95281    0.25954    1.000    0.000    1a         1
 107 F   F35         0.92030    0.78426    0.13619    1.000    0.000    1a         1
 108 F   F36         0.92024    0.78794    0.38278    1.000    0.000    1a         1
====================================================================================

Number of polygons and unique vertices on isosurface = 0 (0)
108 atoms, 163 bonds, 16 polyhedra; CPU time = 4 ms
