# Supplementary material for: Interface engineering enabling thin lithium metal electrodes down to 0.78 μm for garnet-type solid-state batteries
Source: Nat Commun. 2024 Nov 15;15:9920. doi: 10.1038/s41467-024-54234-w (PMC11568204; doi:10.1038/s41467-024-54234-w)
Supplement: Supplementary file 8 — Source Data [file 41467_2024_54234_MOESM8_ESM.xlsx]

## Sheet: Figure 1b
Distance (μm)	F	S	La
0.0310078	45	48	95
0.0620155	59	47	107
0.0930233	53	47	121
0.124031	63	48	125
0.155039	68	55	143
0.186047	83	40	151
0.217054	61	59	142
0.248062	68	36	148
0.27907	56	39	156
0.310078	56	47	150
0.341085	77	47	165
0.372093	65	32	167
0.403101	64	58	159
0.434109	52	50	154
0.465116	47	52	137
0.496124	53	46	128
0.527132	47	44	119
0.55814	42	51	126
0.589147	53	47	156
0.620155	43	42	150
0.651163	39	45	152
0.682171	36	37	167
0.713178	41	43	176
0.744186	40	31	186
0.775194	44	44	160
0.806202	26	45	215
0.837209	27	41	188
0.868217	22	28	231
0.899225	20	41	242
0.930233	25	44	228
0.96124	23	26	263
0.992248	25	38	231
1.02326	23	37	185
1.05426	30	35	209
1.08527	27	37	212
1.11628	25	39	201
1.14729	32	31	195
1.17829	23	43	204
1.2093	27	41	208
1.24031	25	38	190
1.27132	27	46	181
1.30233	35	39	200
1.33333	39	35	196
1.36434	33	41	178
1.39535	23	42	185
1.42636	43	42	186
1.45736	40	46	160
1.48837	32	46	180
1.51938	31	35	209
1.55039	22	43	175
1.5814	18	27	159
1.6124	21	34	194
1.64341	27	27	195
1.67442	26	39	186
1.70543	21	41	210
1.73643	22	38	191
1.76744	24	40	180
1.79845	29	38	196
1.82946	19	19	175
1.86047	17	33	188
1.89147	27	26	171
1.92248	17	27	198
1.95349	19	27	174
1.9845	21	31	167
2.0155	13	26	180
2.04651	19	38	189
2.07752	20	34	187
2.10853	20	28	174
2.13953	17	40	182
2.17054	26	40	181
2.20155	13	28	183
2.23256	17	34	195
2.26357	10	31	214
2.29457	9	21	214
2.32558	9	27	222
2.35659	5	23	203
2.3876	11	10	201
2.4186	13	14	223
2.44961	14	17	222
2.48062	9	20	215
2.51163	11	19	188
2.54264	11	18	190
2.57364	7	17	197
2.60465	12	16	204
2.63566	10	13	195
2.66667	14	23	190
2.69767	9	17	196
2.72868	12	19	208
2.75969	3	13	200
2.7907	10	13	215
2.82171	10	16	251
2.85271	9	22	200
2.88372	12	15	205
2.91473	7	12	188
2.94574	12	11	210
2.97674	13	15	183
3.00775	9	17	189
3.03876	11	10	194
3.06977	16	16	195
3.10078	10	14	187
3.13178	9	9	223
3.16279	5	9	205
3.1938	19	11	185
3.22481	16	13	179
3.25581	10	15	199
3.28682	16	22	166
3.31783	9	17	186
3.34884	12	14	196
3.37984	10	15	180
3.41085	10	12	177
3.44186	9	19	178
3.47287	7	20	202
3.50388	7	9	200
3.53488	6	18	168
3.56589	12	15	164
3.5969	7	8	188
3.62791	7	11	188
3.65891	8	10	165
3.68992	9	10	196
3.72093	14	23	184
3.75194	12	7	208
3.78295	13	13	177
3.81395	10	7	174
3.84496	7	13	177
3.87597	9	9	176
3.90698	11	24	173
3.93798	11	15	190
3.96899	16	16	161
4	12	20	200

## Sheet: Figure 1c
2-Theta	Intensity	2-Theta	Intensity	Intensity	Intensity
degree	a.u.	degree	a.u.	a.u.	a.u.
	PDF#45-0109		LLZTO	air-LLZTO	TfOH-LLZTO
16.835	7820	10.0545	1790		2191
19.463	1105	10.0733	1771		2286
25.842	5525	10.0921	1745		2255
27.661	4675	10.1109	1733		2171
31.003	8500	10.1297	1795		2137
32.558	425	10.1485	1862		2203
34.048	6885	10.1673	1896		2307
35.484	255	10.1861	1894		2347
38.214	3230	10.2049	1839		2384
39.519	85	10.2237	1853	5087	2308
43.234	4675	10.2425	1883	4893	2208
44.416	425	10.2613	1889	4894	2152
47.824	765	10.2801	1903	5019	2111
48.919	765	10.2989	1917	5221	2089
51.056	2805	10.3177	1950	5279	2156
52.101	2125	10.3365	1998	5394	2161
53.131	6205	10.3553	1974	5297	2167
56.143	1275	10.3741	1974	5213	2186
57.123	1785	10.3929	1986	5075	2200
60.001	425	10.4117	2022	5165	2180
60.942	85	10.4305	2035	5253	2232
	255	10.4493	1988	5309	2237
	1530	10.4681	1941	5311	2219
	1615	10.4869	1949	5096	2259
	680	10.5057	1950	4922	2205
	1105	10.5245	1979	5019	2159
	850	10.5433	1967	5153	2186
	85	10.5621	1958	5245	2200
		10.5809	1966	5297	2199
		10.5997	2073	5115	2258
		10.6185	2075	4925	2287
		10.6373	2136	4822	2228
		10.6561	2087	4806	2185
		10.6749	2078	4874	2147
		10.6937	2080	5048	2108
		10.7125	2168	5144	2090
		10.7313	2122	5203	2128
		10.7501	2120	5010	2051
		10.7689	2067	4949	2029
		10.7877	2086	4918	2068
		10.8065	2119	4953	2130
		10.8253	2144	5128	2151
		10.8441	2147	5205	2225
		10.8629	2119	5107	2235
		10.8817	2121	5161	2230
		10.9005	2193	5133	2258
		10.9193	2278	5068	2262
		10.9381	2230	5131	2209
		10.9569	2194	4979	2231
		10.9757	2118	4959	2215
		10.9945	2123	5045	2188
		11.0133	2244	5033	2173
		11.0321	2317	4988	2101
		11.0509	2313	4931	2015
		11.0697	2245	4813	2069
		11.0885	2133	4832	2031
		11.1073	2185	4917	2088
		11.1261	2265	4989	2141
		11.1449	2273	5023	2122
		11.1637	2297	5078	2093
		11.1825	2213	5143	2123
		11.2013	2146	5122	2044
		11.2201	2260	5077	2062
		11.2389	2327	5067	2051
		11.2577	2292	4988	2054
		11.2765	2335	4983	2101
		11.2953	2281	4939	2108
		11.3141	2227	4923	1998
		11.3329	2329	4934	2006
		11.3517	2348	4882	2034
		11.3705	2304	4769	2100
		11.3893	2361	4727	2170
		11.4081	2282	4716	2151
		11.4269	2261	4865	2076
		11.4457	2390	5036	2055
		11.4645	2462	5102	2067
		11.4833	2420	5138	2078
		11.5021	2386	5080	2079
		11.5209	2268	5025	2077
		11.5397	2211	5032	2108
		11.5585	2188	5004	2076
		11.5773	2202	4996	2053
		11.5961	2270	5059	2047
		11.6149	2347	5020	2054
		11.6337	2418	4930	2066
		11.6525	2398	4974	2139
		11.6713	2292	4965	2126
		11.6901	2210	5081	2145
		11.7089	2248	5119	2175
		11.7277	2276	5112	2172
		11.7465	2376	4962	2138
		11.7653	2438	4919	2164
		11.7841	2457	4868	2165
		11.8029	2388	4842	2209
		11.8217	2259	4805	2228
		11.8405	2197	4858	2170
		11.8593	2162	4934	2070
		11.8781	2239	5083	2036
		11.8969	2353	5103	2055
		11.9157	2394	4980	2076
		11.9345	2325	4837	2081
		11.9533	2360	4745	2039
		11.9721	2326	4756	1981
		11.9909	2352	4931	1971
		12.0097	2368	4902	2026
		12.0285	2315	4875	2041
		12.0473	2231	4792	2100
		12.0661	2269	4684	2111
		12.0849	2267	4733	2142
		12.1037	2316	4860	2117
		12.1225	2385	4914	2110
		12.1413	2362	5025	2044
		12.1601	2288	4994	2039
		12.1789	2259	4801	1972
		12.1977	2248	4747	2012
		12.2165	2252	4676	2009
		12.2353	2288	4730	2082
		12.2541	2273	4747	2121
		12.2729	2217	4748	2084
		12.2917	2208	4686	2030
		12.3105	2231	4769	1996
		12.3293	2235	4826	1989
		12.3481	2238	4875	2041
		12.3669	2249	4859	2093
		12.3857	2280	4824	2092
		12.4045	2275	4794	2156
		12.4233	2311	4824	2132
		12.4421	2362	4713	2162
		12.4609	2389	4704	2142
		12.4797	2390	4765	2099
		12.4985	2350	4772	2042
		12.5173	2248	4773	2061
		12.5361	2237	4848	2018
		12.5549	2258	4850	2056
		12.5737	2324	4828	2079
		12.5925	2384	4892	2077
		12.6113	2371	4898	2129
		12.6301	2271	4796	2217
		12.6489	2245	4767	2219
		12.6677	2220	4710	2215
		12.6865	2234	4651	2215
		12.7053	2310	4666	2130
		12.7241	2400	4737	2168
		12.7429	2372	4784	2147
		12.7617	2347	4778	2084
		12.7805	2283	4790	2044
		12.7993	2212	4903	2019
		12.8181	2201	4788	2018
		12.8369	2279	4792	2070
		12.8557	2275	4744	2026
		12.8745	2299	4735	2001
		12.8933	2312	4704	2066
		12.9121	2313	4807	2072
		12.9309	2293	4693	2178
		12.9497	2279	4694	2203
		12.9685	2293	4605	2184
		12.9873	2370	4651	2081
		13.0061	2438	4503	2100
		13.0249	2448	4577	2060
		13.0437	2452	4592	2044
		13.0625	2371	4628	2063
		13.0813	2336	4583	2153
		13.1001	2246	4747	2149
		13.1189	2226	4599	2168
		13.1377	2209	4646	2159
		13.1565	2247	4692	2158
		13.1753	2261	4645	2109
		13.1941	2377	4549	2118
		13.2129	2366	4594	2081
		13.2317	2378	4516	1978
		13.2505	2328	4608	1906
		13.2693	2227	4722	1925
		13.2881	2223	4748	1896
		13.3069	2366	4664	2001
		13.3257	2374	4642	2109
		13.3445	2366	4609	2144
		13.3633	2338	4553	2112
		13.3821	2246	4513	2062
		13.4009	2234	4559	1997
		13.4197	2220	4551	2024
		13.4385	2160	4637	1994
		13.4573	2192	4660	1978
		13.4761	2225	4535	1994
		13.4949	2350	4425	1967
		13.5137	2404	4512	1986
		13.5325	2381	4663	2063
		13.5513	2438	4754	2053
		13.5701	2486	4725	2094
		13.5889	2394	4566	2098
		13.6077	2446	4454	2035
		13.6265	2358	4411	2031
		13.6453	2271	4552	2064
		13.6641	2282	4661	2031
		13.6829	2235	4709	1938
		13.7017	2214	4776	1884
		13.7205	2315	4778	1865
		13.7393	2356	4672	1932
		13.7581	2382	4645	2028
		13.7769	2441	4608	2057
		13.7957	2403	4637	1992
		13.8145	2374	4723	1972
		13.8333	2395	4822	1963
		13.8521	2371	4832	1949
		13.8709	2282	4776	1990
		13.8897	2308	4655	1961
		13.9085	2344	4630	1923
		13.9273	2334	4564	1912
		13.9461	2341	4651	1997
		13.9649	2377	4624	2044
		13.9837	2375	4587	2078
		14.0025	2332	4551	2060
		14.0213	2314	4644	2030
		14.0401	2281	4637	2033
		14.0589	2227	4589	2009
		14.0777	2259	4439	2039
		14.0965	2355	4358	1985
		14.1153	2326	4397	1954
		14.1341	2370	4531	1967
		14.1529	2366	4583	2047
		14.1717	2350	4562	2058
		14.1905	2271	4557	2157
		14.2093	2312	4608	2116
		14.2281	2444	4578	2063
		14.2469	2522	4554	2001
		14.2657	2452	4417	1989
		14.2845	2393	4369	1999
		14.3033	2209	4499	2016
		14.3221	2161	4603	2023
		14.3409	2311	4660	2029
		14.3597	2362	4664	2003
		14.3785	2388	4602	1959
		14.3973	2422	4544	1975
		14.4161	2393	4557	1964
		14.4349	2304	4508	1978
		14.4537	2273	4516	1977
		14.4725	2255	4496	1972
		14.4913	2229	4585	1962
		14.5101	2238	4669	1981
		14.5289	2240	4617	1996
		14.5477	2212	4551	1977
		14.5665	2182	4457	2001
		14.5853	2170	4469	1993
		14.6041	2167	4429	2054
		14.6229	2191	4475	2043
		14.6417	2147	4442	2044
		14.6605	2235	4513	2001
		14.6793	2285	4495	1976
		14.6981	2274	4529	2000
		14.7169	2292	4439	2080
		14.7357	2282	4377	2044
		14.7545	2295	4373	2020
		14.7733	2384	4435	1995
		14.7921	2390	4474	1963
		14.8109	2356	4528	1993
		14.8297	2388	4543	2009
		14.8485	2343	4518	2033
		14.8673	2366	4461	2002
		14.8861	2339	4470	1981
		14.9049	2211	4624	1974
		14.9237	2169	4763	1922
		14.9425	2258	4780	1947
		14.9613	2306	4731	1950
		14.9801	2411	4582	1962
		14.9989	2419	4561	1931
		15.0177	2361	4683	1995
		15.0365	2314	4691	2004
		15.0553	2294	4675	2079
		15.0741	2287	4748	2029
		15.0929	2325	4747	2038
		15.1117	2358	4767	1991
		15.1305	2319	4885	2045
		15.1493	2319	4773	2059
		15.1681	2295	4860	2157
		15.1869	2314	5056	2140
		15.2057	2401	5157	2072
		15.2245	2468	5136	1985
		15.2433	2404	5086	1965
		15.2621	2359	4870	1919
		15.2809	2203	4710	1917
		15.2997	2171	4667	1916
		15.3185	2232	4631	1934
		15.3373	2307	4608	1978
		15.3561	2377	4627	2019
		15.3749	2389	4640	1995
		15.3937	2335	4573	1939
		15.4125	2337	4575	1923
		15.4313	2332	4428	1929
		15.4501	2348	4405	1966
		15.4689	2365	4348	1942
		15.4877	2328	4310	1958
		15.5065	2338	4428	2017
		15.5253	2327	4530	2042
		15.5441	2375	4488	2049
		15.5629	2420	4606	2066
		15.5817	2493	4502	2039
		15.6005	2509	4420	2029
		15.6193	2503	4537	1994
		15.6381	2432	4581	2018
		15.6569	2375	4541	2052
		15.6757	2275	4469	2070
		15.6945	2256	4295	2112
		15.7133	2244	4266	2158
		15.7321	2269	4423	2125
		15.7509	2262	4539	2109
		15.7697	2298	4605	2118
		15.7885	2331	4586	2068
		15.8073	2397	4523	2041
		15.8261	2385	4442	1976
		15.8449	2435	4476	1911
		15.8637	2399	4432	1866
		15.8825	2451	4412	1904
		15.9013	2424	4478	1913
		15.9201	2330	4553	1933
		15.9389	2232	4550	1949
		15.9577	2216	4612	2009
		15.9765	2240	4635	2021
		15.9953	2319	4652	2059
		16.0141	2307	4507	2085
		16.0329	2324	4465	2095
		16.0517	2365	4414	2116
		16.0705	2350	4388	2125
		16.0893	2372	4390	2088
		16.1081	2385	4539	2069
		16.1269	2382	4527	2151
		16.1457	2422	4645	2192
		16.1645	2408	4738	2252
		16.1833	2427	4692	2222
		16.2021	2420	4593	2182
		16.2209	2470	4654	2134
		16.2397	2476	4623	2208
		16.2585	2534	4563	2214
		16.2773	2482	4645	2248
		16.2961	2489	4705	2200
		16.3149	2456	4794	2213
		16.3337	2567	4984	2258
		16.3525	2613	5046	2293
		16.3713	2689	5037	2366
		16.3901	2724	5148	2397
		16.4089	2771	5254	2361
		16.4277	2899	5353	2467
		16.4465	3080	5553	2583
		16.4653	3395	5710	2766
		16.4841	3736	5941	3057
		16.5029	4282	6231	3268
		16.5217	4928	6500	3489
		16.5405	5876	6773	3891
		16.5593	6927	7296	4460
		16.5781	8370	7843	5131
		16.5969	10068	8639	6037
		16.6157	12015	9457	7192
		16.6345	14188	10426	8780
		16.6533	16499	11776	10738
		16.6721	18557	13371	12919
		16.6909	19974	15246	15036
		16.7097	20634	17292	17152
		16.7285	19845	19305	18604
		16.7473	17894	21097	19361
		16.7661	14924	22837	19064
		16.7849	11602	23999	17825
		16.8037	8443	24953	15820
		16.8225	6210	25116	13427
		16.8413	4605	24987	10736
		16.8601	3693	23875	8341
		16.8789	3150	22390	6297
		16.8977	2887	20475	4782
		16.9165	2677	18489	3796
		16.9353	2558	16128	3134
		16.9541	2588	14030	2753
		16.9729	2567	11835	2624
		16.9917	2595	9925	2575
		17.0105	2618	8461	2504
		17.0293	2614	7523	2443
		17.0481	2498	6931	2319
		17.0669	2469	6488	2252
		17.0857	2405	6244	2281
		17.1045	2380	6008	2257
		17.1233	2383	5727	2295
		17.1421	2452	5489	2304
		17.1609	2415	5359	2352
		17.1797	2389	5110	2416
		17.1985	2435	5018	2463
		17.2173	2531	5061	2308
		17.2361	2579	5031	2138
		17.2549	2486	5018	2057
		17.2737	2371	4931	2025
		17.2925	2232	4828	2077
		17.3113	2224	4766	2180
		17.3301	2323	4629	2209
		17.3489	2411	4613	2137
		17.3677	2397	4552	2080
		17.3865	2418	4513	1993
		17.4053	2382	4485	1982
		17.4241	2370	4535	2006
		17.4429	2327	4522	2035
		17.4617	2405	4640	2035
		17.4805	2395	4632	2020
		17.4993	2395	4699	1991
		17.5181	2397	4554	2003
		17.5369	2361	4538	1907
		17.5557	2388	4520	1925
		17.5745	2433	4525	1982
		17.5933	2345	4483	2061
		17.6121	2231	4473	2102
		17.6309	2133	4454	2106
		17.6497	2076	4541	2003
		17.6685	2143	4434	1980
		17.6873	2145	4336	1920
		17.7061	2226	4227	1946
		17.7249	2230	4243	1950
		17.7437	2205	4366	1963
		17.7625	2145	4439	1981
		17.7813	2155	4392	1916
		17.8001	2117	4280	1894
		17.8189	2206	4169	1913
		17.8377	2281	4163	1959
		17.8565	2364	4121	1955
		17.8753	2316	4092	1935
		17.8941	2295	4152	1877
		17.9129	2221	4141	1950
		17.9317	2190	4188	2027
		17.9505	2212	4264	2077
		17.9693	2231	4308	2017
		17.9881	2222	4337	1966
		18.0069	2245	4332	1964
		18.0257	2272	4273	1999
		18.0445	2210	4238	1964
		18.0633	2200	4228	1874
		18.0821	2123	4227	1845
		18.1009	2163	4155	1870
		18.1197	2225	4028	1963
		18.1385	2324	3979	2081
		18.1573	2276	4064	2083
		18.1761	2257	4151	2069
		18.1949	2204	4181	1997
		18.2137	2149	4169	1976
		18.2325	2111	4110	2006
		18.2513	2168	4090	2030
		18.2701	2208	4090	2093
		18.2889	2183	4022	2082
		18.3077	2187	4024	1962
		18.3265	2144	4089	1939
		18.3453	2116	4131	1971
		18.3641	2156	4121	1926
		18.3829	2186	4044	1945
		18.4017	2150	3960	1925
		18.4205	2109	3928	1825
		18.4393	2049	3904	1850
		18.4581	2027	3945	1954
		18.4769	2149	3941	2002
		18.4957	2174	3963	1991
		18.5145	2194	4075	1993
		18.5333	2165	3996	1952
		18.5521	2121	3978	1932
		18.5709	2144	4075	1919
		18.5897	2250	4168	1909
		18.6085	2214	4181	1885
		18.6273	2164	4145	1897
		18.6461	2151	3888	1924
		18.6649	2122	3802	1943
		18.6837	2230	3752	1917
		18.7025	2275	3792	1877
		18.7213	2208	3899	1925
		18.7401	2123	3924	1967
		18.7589	2069	3986	1951
		18.7777	1990	4115	2012
		18.7965	2094	4099	1992
		18.8153	2084	4055	1933
		18.8341	2186	4147	1910
		18.8529	2295	4147	1886
		18.8717	2366	4148	1822
		18.8905	2380	4154	1936
		18.9093	2287	4101	2068
		18.9281	2106	4061	2189
		18.9469	2150	4128	2225
		18.9657	2174	4190	2247
		18.9845	2247	4162	2101
		19.0033	2313	4087	2056
		19.0221	2295	4084	2027
		19.0409	2256	4037	2063
		19.0597	2382	4136	2099
		19.0785	2441	4172	2139
		19.0973	2487	4322	2176
		19.1161	2602	4324	2242
		19.1349	2769	4492	2316
		19.1537	2988	4476	2485
		19.1725	3386	4547	2602
		19.1913	3878	4594	2707
		19.2101	4251	4810	3037
		19.2289	4918	4896	3347
		19.2477	5660	5170	3763
		19.2665	6524	5320	4431
		19.2853	7193	5596	5100
		19.3041	7737	5913	5721
		19.3229	7782	6228	6373
		19.3417	7593	6566	6845
		19.3605	7043	6866	7141
		19.3793	6316	7190	7207
		19.3981	5320	7426	6867
		19.4169	4465	7570	6165
		19.4357	3756	7660	5322
		19.4545	3192	7663	4531
		19.4733	2867	7613	3881
		19.4921	2638	7647	3301
		19.5109	2509	7457	2813
		19.5297	2411	7111	2472
		19.5485	2367	6704	2322
		19.5673	2281	6113	2306
		19.5861	2273	5634	2302
		19.6049	2219	5205	2177
		19.6237	2244	4909	2031
		19.6425	2167	4578	1918
		19.6613	2085	4413	1939
		19.6801	2012	4254	2020
		19.6989	1995	4202	2054
		19.7177	2038	4166	2011
		19.7365	2136	4188	1990
		19.7553	2173	4155	1928
		19.7741	2144	4170	1899
		19.7929	2176	4102	1931
		19.8117	2151	4133	1966
		19.8305	2132	4135	1957
		19.8493	2164	4093	1945
		19.8681	2170	4150	1964
		19.8869	2161	4202	1901
		19.9057	2189	4103	1969
		19.9245	2171	4113	1970
		19.9433	2157	4031	1917
		19.9621	2173	3982	1857
		19.9809	2196	4026	1937
		19.9997	2161	4034	1901
		20.0185	2084	4005	1971
		20.0373	2115	4056	1991
		20.0561	2121	4048	1960
		20.0749	2108	4063	1916
		20.0937	2154	3981	1956
		20.1125	2122	3850	1979
		20.1313	2042	3822	1987
		20.1501	2048	3869	1943
		20.1689	1946	3895	1948
		20.1877	1970	3932	1883
		20.2065	2072	3756	1832
		20.2253	2160	3705	1864
		20.2441	2255	3763	1863
		20.2629	2240	3787	1891
		20.2817	2168	3812	1966
		20.3005	2167	3816	1939
		20.3193	2162	3757	1931
		20.3381	2133	3761	1858
		20.3569	2191	3816	1837
		20.3757	2136	3866	1917
		20.3945	2120	3905	1934
		20.4133	2115	3904	1951
		20.4321	2094	3915	1941
		20.4509	2055	3837	1938
		20.4697	2028	3833	2000
		20.4885	2044	3911	1970
		20.5073	2039	3974	1954
		20.5261	2111	3968	1923
		20.5449	2145	3944	1885
		20.5637	2149	3953	1914
		20.5825	2126	3873	1899
		20.6013	2180	3880	1820
		20.6201	2103	3960	1873
		20.6389	2099	3891	1884
		20.6577	2055	3799	1897
		20.6765	2068	3873	1866
		20.6953	2078	3808	1885
		20.7141	2136	3814	1911
		20.7329	2124	3894	1970
		20.7517	2065	3831	1937
		20.7705	1994	3855	1871
		20.7893	1975	3974	1794
		20.8081	2039	3997	1850
		20.8269	2123	3963	1869
		20.8457	2177	3889	1887
		20.8645	2118	3812	1845
		20.8833	2028	3789	1806
		20.9021	1920	3814	1855
		20.9209	2028	3821	1904
		20.9397	2104	3797	1942
		20.9585	2156	3799	1924
		20.9773	2134	3823	1821
		20.9961	2080	3770	1737
		21.0149	2035	3839	1808
		21.0337	2079	3895	1845
		21.0525	2126	3886	1912
		21.0713	2088	3853	1915
		21.0901	2001	3801	1884
		21.1089	2065	3694	1873
		21.1277	2134	3756	1890
		21.1465	2239	3876	1877
		21.1653	2278	3919	1842
		21.1841	2257	3856	1871
		21.2029	2256	3771	1848
		21.2217	2255	3691	1932
		21.2405	2236	3725	1934
		21.2593	2228	3704	1933
		21.2781	2185	3752	1934
		21.2969	2225	3788	1937
		21.3157	2362	3734	1945
		21.3345	2371	3694	1958
		21.3533	2401	3727	1955
		21.3721	2347	3750	1962
		21.3909	2244	3879	1956
		21.4097	2169	3931	1961
		21.4285	2207	3865	1951
		21.4473	2183	3773	1958
		21.4661	2168	3820	1955
		21.4849	2142	3913	1962
		21.5037	2132	4011	1956
		21.5225	2122	3982	1961
		21.5413	2157	3853	1951
		21.5601	2179	3735	1987
		21.5789	2152	3750	2073
		21.5977	2176	3739	2035
		21.6165	2228	3841	2009
		21.6353	2187	3909	1982
		21.6541	2114	3954	1912
		21.6729	2082	4076	1921
		21.6917	2046	4136	1940
		21.7105	2064	4079	1975
		21.7293	2086	4014	1989
		21.7481	2082	3923	1963
		21.7669	2000	3926	1877
		21.7857	1986	4003	1807
		21.8045	1963	3990	1798
		21.8233	1983	3931	1785
		21.8421	2015	3840	1796
		21.8609	2047	3749	1809
		21.8797	2055	3717	1781
		21.8985	2090	3737	1853
		21.9173	2033	3786	1892
		21.9361	1996	3757	1841
		21.9549	1980	3753	1835
		21.9737	1997	3711	1818
		21.9925	2000	3671	1757
		22.0113	2009	3691	1786
		22.0301	1918	3677	1915
		22.0489	1813	3635	1920
		22.0677	1887	3631	1878
		22.0865	2062	3605	1775
		22.1053	2147	3649	1706
		22.1241	2203	3683	1712
		22.1429	2115	3647	1800
		22.1617	1952	3671	1834
		22.1805	1958	3656	1831
		22.1993	2072	3622	1791
		22.2181	2090	3632	1815
		22.2369	2123	3544	1849
		22.2557	2129	3550	1851
		22.2745	2060	3538	1852
		22.2933	2019	3633	1774
		22.3121	2045	3674	1729
		22.3309	1938	3705	1704
		22.3497	1893	3656	1695
		22.3685	1943	3659	1669
		22.3873	1980	3621	1697
		22.4061	2053	3655	1670
		22.4249	2171	3622	1672
		22.4437	2083	3722	1697
		22.4625	1932	3824	1759
		22.4813	1840	3766	1764
		22.5001	1790	3763	1793
		22.5189	1844	3614	1759
		22.5377	1969	3589	1797
		22.5565	1986	3660	1772
		22.5753	1939	3686	1744
		22.5941	1949	3624	1766
		22.6129	1955	3627	1728
		22.6317	1992	3654	1765
		22.6505	1956	3798	1803
		22.6693	1904	3896	1776
		22.6881	1898	3916	1723
		22.7069	1977	3905	1730
		22.7257	2045	3823	1724
		22.7445	2094	3802	1786
		22.7633	2078	3735	1720
		22.7821	2061	3692	1798
		22.8009	2136	3711	1835
		22.8197	2117	3696	1848
		22.8385	2056	3697	1915
		22.8573	2061	3667	1914
		22.8761	2077	3610	1850
		22.8949	2090	3593	1923
		22.9137	2091	3640	1884
		22.9325	2027	3691	1887
		22.9513	2006	3774	1901
		22.9701	2110	3875	1849
		22.9889	2115	3897	1773
		23.0077	2132	3851	1792
		23.0265	2026	3804	1745
		23.0453	2022	3783	1778
		23.0641	1976	3758	1780
		23.0829	1987	3879	1815
		23.1017	1968	3903	1805
		23.1205	2011	3849	1803
		23.1393	2016	3829	1790
		23.1581	2030	3801	1842
		23.1769	1932	3721	1907
		23.1957	1905	3776	1941
		23.2145	1906	3755	1960
		23.2333	1917	3755	1886
		23.2521	1982	3824	1841
		23.2709	1989	3871	1841
		23.2897	2018	3877	1804
		23.3085	2045	3844	1786
		23.3273	1993	3850	1812
		23.3461	1898	3853	1749
		23.3649	1869	3849	1753
		23.3837	1904	3733	1769
		23.4025	1992	3716	1760
		23.4213	2084	3668	1805
		23.4401	2053	3782	1819
		23.4589	1979	3805	1807
		23.4777	1972	3747	1764
		23.4965	1982	3536	1788
		23.5153	2034	3412	1864
		23.5341	2088	3434	1881
		23.5529	2091	3445	1914
		23.5717	2031	3538	1932
		23.5905	2053	3650	1814
		23.6093	2019	3688	1780
		23.6281	2050	3693	1775
		23.6469	2028	3690	1733
		23.6657	1992	3555	1711
		23.6845	1927	3498	1758
		23.7033	1894	3440	1769
		23.7221	1922	3413	1798
		23.7409	1969	3430	1806
		23.7597	1972	3363	1793
		23.7785	1970	3450	1765
		23.7973	1990	3517	1774
		23.8161	1994	3562	1770
		23.8349	2010	3550	1715
		23.8537	1963	3526	1674
		23.8725	1889	3402	1676
		23.8913	1874	3526	1757
		23.9101	1830	3607	1750
		23.9289	1858	3708	1809
		23.9477	1885	3717	1832
		23.9665	2033	3637	1820
		23.9853	2125	3646	1808
		24.0041	2182	3636	1814
		24.0229	2074	3578	1770
		24.0417	1961	3496	1739
		24.0605	1857	3453	1685
		24.0793	1923	3418	1689
		24.0981	1902	3586	1725
		24.1169	1970	3503	1769
		24.1357	2015	3525	1812
		24.1545	2007	3485	1755
		24.1733	1966	3475	1674
		24.1921	1957	3448	1696
		24.2109	1864	3475	1731
		24.2297	1908	3428	1748
		24.2485	1937	3424	1756
		24.2673	1999	3477	1738
		24.2861	1971	3547	1718
		24.3049	1989	3590	1735
		24.3237	1982	3559	1768
		24.3425	2025	3541	1815
		24.3613	1997	3424	1856
		24.3801	2063	3372	1858
		24.3989	1970	3473	1832
		24.4177	1952	3617	1775
		24.4365	1882	3599	1780
		24.4553	1840	3624	1824
		24.4741	1805	3702	1837
		24.4929	1863	3749	1795
		24.5117	1867	3767	1762
		24.5305	1966	3831	1712
		24.5493	1957	3644	1749
		24.5681	1923	3481	1756
		24.5869	1967	3474	1779
		24.6057	1972	3601	1787
		24.6245	1982	3637	1831
		24.6433	2061	3760	1861
		24.6621	2083	3664	1874
		24.6809	2018	3590	1798
		24.6997	2077	3567	1786
		24.7185	2012	3695	1781
		24.7373	2013	3730	1799
		24.7561	2002	3777	1815
		24.7749	1974	3689	1849
		24.7937	1985	3657	1852
		24.8125	2053	3735	1858
		24.8313	2076	3879	1844
		24.8501	2111	3997	1789
		24.8689	2042	4069	1838
		24.8877	2042	4000	1949
		24.9065	2155	3943	1960
		24.9253	2226	3937	1968
		24.9441	2232	3961	1851
		24.9629	2212	4017	1753
		24.9817	2029	3912	1764
		25.0005	1986	3826	1807
		25.0193	2004	3813	1833
		25.0381	2068	3776	1879
		25.0569	2133	3827	1834
		25.0757	2230	3879	1852
		25.0945	2169	3880	1834
		25.1133	2160	3834	1836
		25.1321	2076	3741	1887
		25.1509	2039	3725	1877
		25.1697	2046	3752	1923
		25.1885	2123	3873	1961
		25.2073	2140	4031	1957
		25.2261	2225	4016	2008
		25.2449	2221	3968	2031
		25.2637	2144	4023	2040
		25.2825	2089	4037	2081
		25.3013	2177	4121	2111
		25.3201	2294	4310	2183
		25.3389	2427	4478	2334
		25.3577	2623	4671	2414
		25.3765	2761	4778	2516
		25.3953	2989	4893	2536
		25.4141	3274	5017	2604
		25.4329	3730	5436	2838
		25.4517	4247	5862	3213
		25.4705	5027	6342	3729
		25.4893	5777	6934	4342
		25.5081	6725	7641	4895
		25.5269	7651	8608	5626
		25.5457	8694	9458	6522
		25.5645	9853	10321	7488
		25.5833	11045	11250	8497
		25.6021	11903	12068	9536
		25.6209	12599	12827	10606
		25.6397	12920	13410	11427
		25.6585	12700	13746	11816
		25.6773	12003	14073	11942
		25.6961	10904	14347	11665
		25.7149	9420	14461	10991
		25.7337	7872	14753	10124
		25.7525	6442	14668	8865
		25.7713	5251	14624	7473
		25.7901	4268	14431	6298
		25.8089	3574	13911	5242
		25.8277	3021	12953	4257
		25.8465	2691	11987	3497
		25.8653	2437	10769	3003
		25.8841	2407	9581	2724
		25.9029	2315	8700	2640
		25.9217	2286	7775	2489
		25.9405	2194	6803	2326
		25.9593	2163	6090	2226
		25.9781	2138	5516	2168
		25.9969	2195	5180	2119
		26.0157	2149	4988	2153
		26.0345	2133	4734	2107
		26.0533	2113	4636	2051
		26.0721	2056	4548	2066
		26.0909	2054	4476	2056
		26.1097	2077	4626	2008
		26.1285	2053	4578	1984
		26.1473	2070	4580	1978
		26.1661	2107	4519	1986
		26.1849	2041	4281	2043
		26.2037	1962	4059	2016
		26.2225	1954	4031	1923
		26.2413	1998	3972	1883
		26.2601	2052	4121	1795
		26.2789	2050	4064	1799
		26.2977	2072	3876	1840
		26.3165	2068	3767	1883
		26.3353	2067	3706	1921
		26.3541	2073	3767	1960
		26.3729	1966	3846	1892
		26.3917	1887	3889	1882
		26.4105	1926	3730	1887
		26.4293	2043	3651	1932
		26.4481	2037	3534	1907
		26.4669	2055	3581	1891
		26.4857	2019	3725	1874
		26.5045	2010	3900	1922
		26.5233	2028	3836	1973
		26.5421	2109	3801	2051
		26.5609	2067	3638	2080
		26.5797	2066	3622	2130
		26.5985	2118	3679	2091
		26.6173	2138	3653	2103
		26.6361	2185	3596	2123
		26.6549	2142	3611	2195
		26.6737	2047	3615	2175
		26.6925	1964	3737	2187
		26.7113	1969	3822	2061
		26.7301	1971	3790	2025
		26.7489	1985	3732	2007
		26.7677	1937	3660	1947
		26.7865	1944	3628	1887
		26.8053	2012	3596	1909
		26.8241	2066	3634	1937
		26.8429	2115	3711	2000
		26.8617	2147	3802	2013
		26.8805	2159	3883	1951
		26.8993	2182	3873	1970
		26.9181	2233	3810	1992
		26.9369	2197	3732	1969
		26.9557	2071	3874	1945
		26.9745	2032	4026	1950
		26.9933	2044	4081	1951
		27.0121	2074	4189	1991
		27.0309	2147	4234	2062
		27.0497	2170	4172	2073
		27.0685	2169	4235	2131
		27.0873	2266	4262	2222
		27.1061	2413	4297	2290
		27.1249	2589	4440	2364
		27.1437	2722	4596	2454
		27.1625	2844	4806	2493
		27.1813	3096	5020	2548
		27.2001	3236	5364	2628
		27.2189	3513	5645	2807
		27.2377	3882	5872	3063
		27.2565	4144	6127	3488
		27.2753	4471	6339	3846
		27.2941	5080	6631	4235
		27.3129	5731	7020	4748
		27.3317	6587	7333	5480
		27.3505	7456	7755	6335
		27.3693	8305	8104	7304
		27.3881	9173	8385	8126
		27.4069	10146	8808	8910
		27.4257	11111	9104	9513
		27.4445	11654	9444	10003
		27.4633	11729	9823	10304
		27.4821	11251	10183	10395
		27.5009	10334	10592	10285
		27.5197	9232	11109	9983
		27.5385	8009	11517	9353
		27.5573	6681	11980	8308
		27.5761	5507	12217	7219
		27.5949	4420	12302	6163
		27.6137	3638	12126	5176
		27.6325	3182	11557	4462
		27.6513	2924	10784	3898
		27.6701	2713	10020	3330
		27.6889	2526	9144	3045
		27.7077	2354	8362	2845
		27.7265	2264	7656	2589
		27.7453	2170	6997	2517
		27.7641	2146	6433	2391
		27.7829	2101	5918	2300
		27.8017	2083	5487	2225
		27.8205	2079	5072	2174
		27.8393	2128	4803	2106
		27.8581	2150	4750	2110
		27.8769	2075	4651	2081
		27.8957	2073	4542	2083
		27.9145	2092	4538	2141
		27.9333	2201	4397	2180
		27.9521	2281	4278	2178
		27.9709	2304	4182	2167
		27.9897	2273	4071	2171
		28.0085	2247	3889	2152
		28.0273	2169	3843	2103
		28.0461	2183	3717	2052
		28.0649	2086	3745	1962
		28.0837	1958	3766	1976
		28.1025	1889	3797	2002
		28.1213	1907	3736	2049
		28.1401	1889	3760	2017
		28.1589	1890	3708	1940
		28.1777	1886	3765	1943
		28.1965	1948	3722	1933
		28.2153	1971	3761	1829
		28.2341	2056	3668	1807
		28.2529	2027	3631	1816
		28.2717	1917	3652	1750
		28.2905	1929	3691	1848
		28.3093	2029	3727	1909
		28.3281	2030	3803	1903
		28.3469	2100	3707	1884
		28.3657	2069	3577	1889
		28.3845	2035	3540	1882
		28.4033	1943	3544	1884
		28.4221	1861	3684	1888
		28.4409	1727	3759	1824
		28.4597	1721	3766	1796
		28.4785	1758	3736	1804
		28.4973	1866	3604	1872
		28.5161	1870	3589	1945
		28.5349	1846	3636	1981
		28.5537	1902	3596	2001
		28.5725	1919	3622	2064
		28.5913	1932	3616	2023
		28.6101	1951	3590	2005
		28.6289	1983	3672	2004
		28.6477	1979	3736	2058
		28.6665	2049	3719	2020
		28.6853	2040	3847	2062
		28.7041	1983	3840	2044
		28.7229	1934	3788	1990
		28.7417	2008	3648	1929
		28.7605	2053	3579	1915
		28.7793	2021	3473	1919
		28.7981	1998	3574	1917
		28.8169	1922	3546	1866
		28.8357	1872	3490	1792
		28.8545	1933	3456	1792
		28.8733	1872	3411	1901
		28.8921	1789	3391	1992
		28.9109	1776	3449	2030
		28.9297	1795	3413	1997
		28.9485	1897	3474	1950
		28.9673	1956	3461	1921
		28.9861	1948	3429	1917
		29.0049	1972	3415	1909
		29.0237	1938	3364	1778
		29.0425	1903	3467	1747
		29.0613	1900	3547	1738
		29.0801	1963	3594	1739
		29.0989	1936	3720	1709
		29.1177	1941	3790	1769
		29.1365	1887	3727	1742
		29.1553	1869	3676	1768
		29.1741	1845	3703	1756
		29.1929	1915	3835	1795
		29.2117	1829	4014	1774
		29.2305	1819	4095	1851
		29.2493	1853	3980	1898
		29.2681	1918	3837	1894
		29.2869	1974	3838	1922
		29.3057	2008	3865	1958
		29.3245	1916	3906	1892
		29.3433	1929	3817	1841
		29.3621	1944	3706	1801
		29.3809	1932	3701	1804
		29.3997	1966	3702	1881
		29.4185	1970	3743	1979
		29.4373	1844	3813	1977
		29.4561	1830	3704	1965
		29.4749	1795	3584	1976
		29.4937	1781	3492	2020
		29.5125	1866	3443	2006
		29.5313	1946	3440	2002
		29.5501	1908	3535	1969
		29.5689	1936	3598	1937
		29.5877	1978	3627	1907
		29.6065	2004	3611	1931
		29.6253	2009	3681	1900
		29.6441	2000	3713	1874
		29.6629	1942	3826	1891
		29.6817	1928	3830	1929
		29.7005	1976	3767	1917
		29.7193	1931	3675	1955
		29.7381	1911	3674	1925
		29.7569	1886	3717	1909
		29.7757	1914	3811	1895
		29.7945	2029	3708	1940
		29.8133	2077	3672	1945
		29.8321	2069	3653	1989
		29.8509	2144	3710	1980
		29.8697	2085	3892	1931
		29.8885	2065	4063	1863
		29.9073	2105	4200	1910
		29.9261	1984	4214	1914
		29.9449	1991	4185	1956
		29.9637	2048	4119	1959
		29.9825	2097	4109	1912
		30.0013	2243	4208	1909
		30.0201	2304	4354	1917
		30.0389	2239	4394	1894
		30.0577	2202	4432	1945
		30.0765	2177	4401	1977
		30.0953	2131	4439	2021
		30.1141	2129	4599	2042
		30.1329	2121	4615	1993
		30.1517	2111	4624	2019
		30.1705	2070	4513	2033
		30.1893	2138	4391	2069
		30.2081	2112	4367	2044
		30.2269	2131	4400	2092
		30.2457	2253	4408	2145
		30.2645	2308	4501	2203
		30.2833	2309	4623	2170
		30.3021	2313	4662	2152
		30.3209	2293	4777	2044
		30.3397	2344	5012	2127
		30.3585	2513	5188	2150
		30.3773	2618	5404	2252
		30.3961	2731	5489	2348
		30.4149	2839	5520	2390
		30.4337	2986	5801	2475
		30.4525	3166	6145	2596
		30.4713	3412	6466	2755
		30.4901	3642	6906	3027
		30.5089	3992	7208	3380
		30.5277	4411	7682	3767
		30.5465	4924	8313	4296
		30.5653	5626	8878	4997
		30.5841	6504	9519	5783
		30.6029	7371	10149	6508
		30.6217	8385	10826	7364
		30.6405	9372	11530	8226
		30.6593	10387	12295	9064
		30.6781	11499	13069	10177
		30.6969	12843	13681	11232
		30.7157	13961	14176	12146
		30.7345	14958	14644	12888
		30.7533	15438	15155	13520
		30.7721	15554	15489	13720
		30.7909	14891	16039	13778
		30.8097	13936	16403	13511
		30.8285	12514	16832	12811
		30.8473	10946	17210	11735
		30.8661	9170	17534	10598
		30.8849	7647	17265	9258
		30.9037	6136	16749	7938
		30.9225	5006	15776	6819
		30.9413	4109	14671	5699
		30.9601	3467	13602	4789
		30.9789	3079	12591	4100
		30.9977	2845	11492	3610
		31.0165	2747	10438	3222
		31.0353	2638	9276	3047
		31.0541	2495	8375	2778
		31.0729	2339	7549	2540
		31.0917	2284	6856	2373
		31.1105	2185	6183	2257
		31.1293	2241	5691	2208
		31.1481	2206	5173	2296
		31.1669	2267	5013	2299
		31.1857	2248	4797	2316
		31.2045	2204	4713	2248
		31.2233	2109	4598	2134
		31.2421	2093	4472	2033
		31.2609	2089	4434	2061
		31.2797	2141	4496	2049
		31.2985	2134	4526	2120
		31.3173	2185	4525	2099
		31.3361	2118	4461	2035
		31.3549	2052	4330	2006
		31.3737	2035	4195	1990
		31.3925	2002	4103	1953
		31.4113	2036	4034	1956
		31.4301	2055	3975	1941
		31.4489	2101	3996	1946
		31.4677	2165	4022	2003
		31.4865	2202	4001	1968
		31.5053	2158	3963	1970
		31.5241	2138	3802	1963
		31.5429	2064	3656	1862
		31.5617	2178	3602	1827
		31.5805	2254	3655	1888
		31.5993	2311	3736	1875
		31.6181	2274	3746	1954
		31.6369	2288	3720	2022
		31.6557	2322	3692	1977
		31.6745	2322	3658	1947
		31.6933	2272	3722	1999
		31.7121	2267	3755	2104
		31.7309	2279	3733	2192
		31.7497	2280	3691	2336
		31.7685	2342	3714	2421
		31.7873	2288	3708	2493
		31.8061	2180	3784	2561
		31.8249	2150	3836	2597
		31.8437	2081	3802	2503
		31.8625	2017	3771	2401
		31.8813	2037	3847	2268
		31.9001	2079	3801	2183
		31.9189	2100	3831	2172
		31.9377	2123	3845	2132
		31.9565	2058	3841	2098
		31.9753	2034	3794	1987
		31.9941	2021	3786	1963
		32.0129	2030	3709	2002
		32.0317	2058	3737	2072
		32.0505	2130	3850	2076
		32.0693	2119	3871	2051
		32.0881	2171	3816	1969
		32.1069	2212	3811	2002
		32.1257	2216	3814	2154
		32.1445	2285	3915	2323
		32.1633	2483	4111	2451
		32.1821	2545	4095	2539
		32.2009	2689	4068	2603
		32.2197	2772	4160	2573
		32.2385	2799	4282	2620
		32.2573	2744	4406	2682
		32.2761	2787	4517	2682
		32.2949	2781	4495	2680
		32.3137	2816	4460	2741
		32.3325	2818	4573	2697
		32.3513	2714	4649	2723
		32.3701	2510	4597	2651
		32.3889	2337	4521	2617
		32.4077	2207	4371	2475
		32.4265	2123	4246	2308
		32.4453	2040	4169	2198
		32.4641	2075	4053	2133
		32.4829	2120	4002	2038
		32.5017	2092	3999	2096
		32.5205	2017	3993	2060
		32.5393	1919	3912	1998
		32.5581	1862	3785	2010
		32.5769	1915	3680	1964
		32.5957	1946	3714	1967
		32.6145	1953	3751	1934
		32.6333	1907	3775	1945
		32.6521	1852	3680	1948
		32.6709	1858	3597	1902
		32.6897	1863	3518	1848
		32.7085	1873	3517	1875
		32.7273	1916	3518	1903
		32.7461	1912	3432	1958
		32.7649	1924	3437	1924
		32.7837	1916	3543	1834
		32.8025	1993	3589	1806
		32.8213	2035	3551	1817
		32.8401	2050	3518	1882
		32.8589	2019	3483	1978
		32.8777	2046	3495	1986
		32.8965	2033	3534	1937
		32.9153	2062	3519	1858
		32.9341	2039	3421	1868
		32.9529	1913	3404	1916
		32.9717	1860	3602	1951
		32.9905	1922	3711	1972
		33.0093	1993	3693	1945
		33.0281	2077	3611	1859
		33.0469	2130	3502	1899
		33.0657	2041	3483	1971
		33.0845	1994	3731	2029
		33.1033	1965	3837	2089
		33.1221	1974	3711	2150
		33.1409	2037	3700	2137
		33.1597	2136	3669	2106
		33.1785	2082	3726	2076
		33.1973	2089	3818	2057
		33.2161	2057	3902	2048
		33.2349	2106	3855	2049
		33.2537	2177	3986	2044
		33.2725	2203	3946	2079
		33.2913	2106	3987	2137
		33.3101	2184	4026	2139
		33.3289	2238	4195	2156
		33.3477	2326	4306	2168
		33.3665	2450	4424	2222
		33.3853	2477	4397	2305
		33.4041	2417	4465	2359
		33.4229	2616	4704	2377
		33.4417	2850	5015	2460
		33.4605	3179	5245	2670
		33.4793	3500	5537	2906
		33.4981	3804	5844	3228
		33.5169	4103	6381	3569
		33.5357	4592	6977	3937
		33.5545	5078	7565	4435
		33.5733	5771	8197	4975
		33.5921	6514	8857	5551
		33.6109	7393	9688	6275
		33.6297	8477	10504	7143
		33.6485	9492	11085	8053
		33.6673	10484	11516	8920
		33.6861	11733	11807	9893
		33.7049	12842	12012	10849
		33.7237	13863	12479	11891
		33.7425	14855	12984	12876
		33.7613	15514	13449	13604
		33.7801	15838	13860	14005
		33.7989	15754	14186	14073
		33.8177	14992	14365	13748
		33.8365	13832	14766	13087
		33.8553	12345	15241	12195
		33.8741	10885	15242	11147
		33.8929	9487	14929	10033
		33.9117	8090	14418	8678
		33.9305	6758	13734	7541
		33.9493	5653	13169	6382
		33.9681	4623	12692	5518
		33.9869	3884	11921	4698
		34.0057	3390	11100	4072
		34.0245	3021	10266	3503
		34.0433	2755	9361	3224
		34.0621	2631	8648	3016
		34.0809	2578	7953	2886
		34.0997	2518	7187	2688
		34.1185	2426	6455	2650
		34.1373	2343	5819	2640
		34.1561	2287	5301	2555
		34.1749	2214	5115	2391
		34.1937	2162	4899	2235
		34.2125	2104	4835	2092
		34.2313	2048	4709	2082
		34.2501	1988	4615	2131
		34.2689	1983	4619	2123
		34.2877	2005	4500	2115
		34.3065	1997	4387	2143
		34.3253	1990	4254	2054
		34.3441	1980	4040	1966
		34.3629	1922	3878	1875
		34.3817	1916	3813	1804
		34.4005	1940	3773	1819
		34.4193	1934	3750	1876
		34.4381	1974	3666	1853
		34.4569	1958	3546	1868
		34.4757	1965	3443	1903
		34.4945	1978	3467	1840
		34.5133	1958	3509	1800
		34.5321	1968	3419	1766
		34.5509	1949	3423	1828
		34.5697	1810	3398	1918
		34.5885	1746	3370	1941
		34.6073	1750	3412	1854
		34.6261	1836	3397	1802
		34.6449	1990	3377	1751
		34.6637	2037	3310	1796
		34.6825	2016	3345	1810
		34.7013	1999	3266	1803
		34.7201	1953	3198	1744
		34.7389	1953	3162	1763
		34.7577	1924	3200	1788
		34.7765	1863	3159	1781
		34.7953	1851	3221	1757
		34.8141	1865	3210	1746
		34.8329	1871	3173	1762
		34.8517	1927	3186	1773
		34.8705	1910	3183	1811
		34.8893	1908	3290	1801
		34.9081	1904	3331	1817
		34.9269	1961	3327	1769
		34.9457	1980	3260	1755
		34.9645	2003	3146	1734
		34.9833	2006	3182	1743
		35.0021	1980	3407	1758
		35.0209	1976	3547	1872
		35.0397	2067	3573	1903
		35.0585	2119	3596	1937
		35.0773	2137	3491	1992
		35.0961	2266	3525	2014
		35.1149	2251	3551	2056
		35.1337	2256	3513	2116
		35.1525	2254	3584	2126
		35.1713	2291	3704	2080
		35.1901	2252	3687	2025
		35.2089	2310	3668	1990
		35.2277	2196	3572	1986
		35.2465	2143	3434	2021
		35.2653	2121	3464	2041
		35.2841	2163	3509	2050
		35.3029	2142	3575	2024
		35.3217	2049	3609	2025
		35.3405	1821	3579	1908
		35.3593	1732	3513	1812
		35.3781	1737	3453	1759
		35.3969	1819	3369	1706
		35.4157	1916	3480	1740
		35.4345	1893	3502	1801
		35.4533	1814	3454	1816
		35.4721	1809	3400	1831
		35.4909	1800	3345	1830
		35.5097	1804	3198	1739
		35.5285	1836	3187	1688
		35.5473	1773	3101	1640
		35.5661	1766	3090	1631
		35.5849	1774	3046	1604
		35.6037	1788	3044	1593
		35.6225	1872	3011	1618
		35.6413	1934	2985	1592
		35.6601	1889	2957	1593
		35.6789	1894	3022	1633
		35.6977	1835	3076	1654
		35.7165	1784	3096	1705
		35.7353	1799	3096	1717
		35.7541	1758	3079	1666
		35.7729	1742	3096	1638
		35.7917	1732	3002	1653
		35.8105	1735	2991	1716
		35.8293	1814	3094	1734
		35.8481	1841	3132	1717
		35.8669	1906	3193	1692
		35.8857	1885	3277	1735
		35.9045	1873	3173	1710
		35.9233	1882	3097	1764
		35.9421	1867	3066	1757
		35.9609	1790	2951	1726
		35.9797	1823	3023	1718
		35.9985	1806	3110	1699
		36.0173	1879	3138	1674
		36.0361	1906	3152	1722
		36.0549	1869	3016	1797
		36.0737	1830	2999	1850
		36.0925	1817	3102	1895
		36.1113	1829	3124	1881
		36.1301	1831	3084	1907
		36.1489	1759	3028	1844
		36.1677	1765	2976	1774
		36.1865	1795	3108	1647
		36.2053	1879	3149	1583
		36.2241	1942	3181	1580
		36.2429	1936	3212	1634
		36.2617	1839	3049	1697
		36.2805	1756	3009	1713
		36.2993	1694	3007	1661
		36.3181	1725	2993	1639
		36.3369	1772	2989	1549
		36.3557	1834	3127	1529
		36.3745	1862	3029	1572
		36.3933	1869	3046	1619
		36.4121	1863	3001	1718
		36.4309	1898	2985	1691
		36.4497	1873	2951	1661
		36.4685	1869	3034	1647
		36.4873	1841	3055	1647
		36.5061	1820	3133	1725
		36.5249	1812	3087	1828
		36.5437	1850	3092	1811
		36.5625	1846	3075	1825
		36.5813	1789	3133	1764
		36.6001	1804	3162	1640
		36.6189	1786	3151	1598
		36.6377	1826	3116	1619
		36.6565	1860	3084	1674
		36.6753	1914	3102	1741
		36.6941	1853	3190	1857
		36.7129	1830	3185	1889
		36.7317	1791	3131	1891
		36.7505	1807	3130	1879
		36.7693	1833	3031	1781
		36.7881	1931	2980	1705
		36.8069	1985	3010	1701
		36.8257	2013	3047	1723
		36.8445	2018	3094	1773
		36.8633	1959	3128	1814
		36.8821	1968	3166	1828
		36.9009	1966	3141	1891
		36.9197	1933	3145	1939
		36.9385	1919	3279	2013
		36.9573	1907	3296	2043
		36.9761	1898	3265	2039
		36.9949	1944	3326	2025
		37.0137	1968	3339	1964
		37.0325	1987	3408	1922
		37.0513	1981	3463	1888
		37.0701	1899	3406	1804
		37.0889	1853	3374	1766
		37.1077	1816	3385	1751
		37.1265	1810	3406	1767
		37.1453	1875	3482	1795
		37.1641	1886	3428	1775
		37.1829	1816	3359	1750
		37.2017	1807	3267	1748
		37.2205	1802	3197	1761
		37.2393	1824	3141	1749
		37.2581	1906	3156	1675
		37.2769	1886	3214	1679
		37.2957	1863	3250	1708
		37.3145	1926	3272	1795
		37.3333	1950	3342	1904
		37.3521	1988	3406	1890
		37.3709	1995	3503	1832
		37.3897	1920	3645	1824
		37.4085	1908	3723	1855
		37.4273	2041	3799	1931
		37.4461	2107	3923	2008
		37.4649	2143	3992	2083
		37.4837	2176	4110	2111
		37.5025	2236	4259	2075
		37.5213	2349	4377	2134
		37.5401	2536	4570	2224
		37.5589	2636	4884	2391
		37.5777	2783	5100	2555
		37.5965	2884	5437	2821
		37.6153	3017	5695	3035
		37.6341	3190	5934	3228
		37.6529	3462	6199	3429
		37.6717	3725	6479	3767
		37.6905	4115	6802	4018
		37.7093	4395	7154	4456
		37.7281	4841	7416	4929
		37.7469	5116	7635	5357
		37.7657	5453	7714	5740
		37.7845	5754	7866	6133
		37.8033	6114	8097	6519
		37.8221	6461	8189	6918
		37.8409	6978	8338	7288
		37.8597	7305	8454	7562
		37.8785	7550	8565	7594
		37.8973	7655	8827	7494
		37.9161	7494	9071	7447
		37.9349	7194	9199	7261
		37.9537	6849	9415	6914
		37.9725	6566	9425	6570
		37.9913	6118	9437	6045
		38.0101	5616	9413	5562
		38.0289	4947	9234	5083
		38.0477	4300	9015	4521
		38.0665	3736	8754	3976
		38.0853	3329	8413	3549
		38.1041	2888	8034	3164
		38.1229	2628	7597	2941
		38.1417	2484	7089	2796
		38.1605	2417	6524	2619
		38.1793	2312	5966	2477
		38.1981	2206	5589	2312
		38.2169	2092	5268	2138
		38.2357	2028	5004	2016
		38.2545	1994	4754	1986
		38.2733	1940	4473	1864
		38.2921	1891	4264	1847
		38.3109	1896	4128	1831
		38.3297	1862	4023	1830
		38.3485	1826	3939	1873
		38.3673	1827	3752	1914
		38.3861	1828	3768	1833
		38.4049	1817	3737	1800
		38.4237	1816	3651	1773
		38.4425	1773	3600	1780
		38.4613	1716	3533	1785
		38.4801	1727	3381	1801
		38.4989	1777	3412	1779
		38.5177	1745	3369	1747
		38.5365	1780	3326	1709
		38.5553	1787	3333	1696
		38.5741	1783	3348	1646
		38.5929	1773	3311	1658
		38.6117	1762	3319	1686
		38.6305	1787	3317	1737
		38.6493	1813	3262	1712
		38.6681	1746	3251	1681
		38.6869	1732	3272	1640
		38.7057	1686	3258	1654
		38.7245	1689	3348	1615
		38.7433	1783	3415	1657
		38.7621	1835	3330	1701
		38.7809	1817	3262	1712
		38.7997	1756	3189	1725
		38.8185	1639	3111	1727
		38.8373	1585	3166	1661
		38.8561	1651	3159	1678
		38.8749	1726	3080	1663
		38.8937	1804	3018	1648
		38.9125	1835	3019	1634
		38.9313	1790	3038	1631
		38.9501	1793	3097	1635
		38.9689	1780	3097	1728
		38.9877	1727	3073	1706
		39.0065	1687	3070	1716
		39.0253	1696	3160	1730
		39.0441	1751	3199	1771
		39.0629	1794	3115	1747
		39.0817	1765	3053	1782
		39.1005	1701	3000	1671
		39.1193	1706	2944	1622
		39.1381	1793	2942	1666
		39.1569	1833	2945	1746
		39.1757	1821	2906	1741
		39.1945	1811	2966	1785
		39.2133	1770	3079	1808
		39.2321	1822	3138	1834
		39.2509	1879	3137	1869
		39.2697	1808	3075	1860
		39.2885	1803	3075	1785
		39.3073	1811	3054	1795
		39.3261	1840	3089	1843
		39.3449	1891	3091	1896
		39.3637	1878	3091	1887
		39.3825	1829	3060	1780
		39.4013	1867	3059	1681
		39.4201	1945	2960	1652
		39.4389	2058	2926	1629
		39.4577	2103	2963	1675
		39.4765	2104	3108	1707
		39.4953	1976	3284	1629
		39.5141	1763	3335	1619
		39.5329	1666	3257	1702
		39.5517	1652	3109	1749
		39.5705	1689	3014	1819
		39.5893	1874	2995	1884
		39.6081	1898	2993	1759
		39.6269	1837	2962	1764
		39.6457	1827	2991	1786
		39.6645	1798	2982	1717
		39.6833	1752	3043	1686
		39.7021	1809	3077	1697
		39.7209	1784	3114	1631
		39.7397	1747	3138	1679
		39.7585	1751	3145	1697
		39.7773	1824	3158	1691
		39.7961	1776	3117	1666
		39.8149	1715	3066	1659
		39.8337	1718	3045	1648
		39.8525	1739	3088	1719
		39.8713	1799	3026	1748
		39.8901	1947	2992	1759
		39.9089	1921	2957	1720
		39.9277	1854	2960	1697
		39.9465	1848	2924	1656
		39.9653	1878	2976	1671
		39.9841	1860	3007	1651
		40.0029	1808	3065	1632
		40.0217	1715	3215	1639
		40.0405	1646	3226	1755
		40.0593	1661	3150	1827
		40.0781	1730	3036	1872
		40.0969	1790	3052	1831
		40.1157	1741	3001	1793
		40.1345	1679	3080	1721
		40.1533	1648	3023	1743
		40.1721	1710	2988	1712
		40.1909	1717	2866	1679
		40.2097	1737	2931	1586
		40.2285	1708	2861	1578
		40.2473	1649	2926	1520
		40.2661	1680	2965	1544
		40.2849	1709	3033	1573
		40.3037	1693	3020	1584
		40.3225	1715	3015	1614
		40.3413	1740	2843	1657
		40.3601	1669	2721	1648
		40.3789	1712	2601	1656
		40.3977	1686	2636	1667
		40.4165	1700	2770	1617
		40.4353	1759	2920	1621
		40.4541	1759	3018	1568
		40.4729	1688	3069	1566
		40.4917	1700	3018	1545
		40.5105	1648	2997	1543
		40.5293	1658	2964	1554
		40.5481	1717	2908	1592
		40.5669	1746	2893	1635
		40.5857	1743	2855	1692
		40.6045	1728	2949	1647
		40.6233	1716	2940	1667
		40.6421	1688	2872	1635
		40.6609	1736	2822	1591
		40.6797	1720	2810	1602
		40.6985	1709	2798	1570
		40.7173	1664	2850	1558
		40.7361	1671	2776	1633
		40.7549	1682	2668	1650
		40.7737	1721	2653	1657
		40.7925	1712	2727	1640
		40.8113	1688	2860	1548
		40.8301	1664	2936	1522
		40.8489	1631	2968	1512
		40.8677	1649	2895	1532
		40.8865	1672	2845	1547
		40.9053	1678	2844	1596
		40.9241	1687	2859	1581
		40.9429	1739	2760	1602
		40.9617	1705	2761	1629
		40.9805	1686	2752	1614
		40.9993	1641	2827	1614
		41.0181	1621	2958	1636
		41.0369	1638	3034	1617
		41.0557	1648	2968	1661
		41.0745	1661	2918	1648
		41.0933	1589	2794	1650
		41.1121	1557	2727	1631
		41.1309	1556	2762	1671
		41.1497	1550	2750	1661
		41.1685	1582	2839	1652
		41.1873	1693	2907	1594
		41.2061	1719	2920	1575
		41.2249	1752	2848	1566
		41.2437	1648	2855	1646
		41.2625	1563	2767	1649
		41.2813	1555	2838	1661
		41.3001	1621	2880	1675
		41.3189	1719	2950	1638
		41.3377	1707	2927	1639
		41.3565	1675	2954	1627
		41.3753	1619	2860	1573
		41.3941	1703	2839	1558
		41.4129	1781	2734	1582
		41.4317	1851	2717	1606
		41.4505	1748	2745	1631
		41.4693	1692	2848	1670
		41.4881	1640	2925	1652
		41.5069	1696	2937	1628
		41.5257	1734	2905	1589
		41.5445	1774	2811	1580
		41.5633	1772	2795	1554
		41.5821	1784	2846	1566
		41.6009	1793	2968	1581
		41.6197	1797	3083	1626
		41.6385	1750	3128	1612
		41.6573	1687	3007	1691
		41.6761	1627	2887	1690
		41.6949	1680	2862	1676
		41.7137	1675	2856	1654
		41.7325	1774	2922	1665
		41.7513	1761	3006	1598
		41.7701	1758	2977	1588
		41.7889	1751	2896	1578
		41.8077	1780	2921	1563
		41.8265	1724	2919	1609
		41.8453	1728	2931	1683
		41.8641	1599	3034	1722
		41.8829	1627	3151	1721
		41.9017	1718	3124	1707
		41.9205	1781	3077	1647
		41.9393	1789	3019	1617
		41.9581	1850	2955	1611
		41.9769	1812	2960	1669
		41.9957	1842	3080	1704
		42.0145	1826	3103	1703
		42.0333	1805	3069	1719
		42.0521	1687	3008	1745
		42.0709	1720	3001	1736
		42.0897	1749	3028	1702
		42.1085	1790	3073	1674
		42.1273	1754	3001	1607
		42.1461	1784	3007	1607
		42.1649	1782	3014	1658
		42.1837	1789	3070	1682
		42.2025	1825	3109	1665
		42.2213	1834	3190	1730
		42.2401	1830	3191	1750
		42.2589	1847	3341	1796
		42.2777	1858	3504	1793
		42.2965	1804	3544	1816
		42.3153	1781	3535	1752
		42.3341	1848	3489	1777
		42.3529	1933	3564	1797
		42.3717	1998	3617	1840
		42.3905	2002	3776	1896
		42.4093	2021	3861	2027
		42.4281	2045	3966	2040
		42.4469	2160	3961	2113
		42.4657	2180	4151	2122
		42.4845	2259	4312	2199
		42.5033	2347	4442	2326
		42.5221	2497	4689	2481
		42.5409	2690	4938	2583
		42.5597	2835	5157	2761
		42.5785	2846	5461	2956
		42.5973	2937	5836	3160
		42.6161	3155	6151	3334
		42.6349	3441	6483	3605
		42.6537	3723	6669	3771
		42.6725	3961	6744	4055
		42.6913	4170	6864	4355
		42.7101	4426	7007	4584
		42.7289	4802	7143	4859
		42.7477	5202	7156	5178
		42.7665	5481	7123	5423
		42.7853	5826	7038	5676
		42.8041	6178	7156	5896
		42.8229	6403	7357	6117
		42.8417	6502	7641	6191
		42.8605	6624	7772	6167
		42.8793	6664	7889	6084
		42.8981	6687	8020	6005
		42.9169	6602	8142	5864
		42.9357	6446	8251	5734
		42.9545	5996	8365	5437
		42.9733	5637	8211	5134
		42.9921	5196	7924	4758
		43.0109	4734	7715	4420
		43.0297	4161	7441	3973
		43.0485	3731	7287	3584
		43.0673	3252	7103	3240
		43.0861	2946	6868	2956
		43.1049	2659	6455	2717
		43.1237	2423	6112	2525
		43.1425	2224	5681	2434
		43.1613	2099	5453	2327
		43.1801	2017	5158	2210
		43.1989	1938	4934	2056
		43.2177	1895	4582	1877
		43.2365	1801	4366	1758
		43.2553	1820	4122	1711
		43.2741	1845	3939	1699
		43.2929	1862	3783	1757
		43.3117	1799	3776	1779
		43.3305	1840	3651	1741
		43.3493	1853	3614	1712
		43.3681	1844	3556	1649
		43.3869	1867	3460	1685
		43.4057	1826	3415	1798
		43.4245	1752	3417	1864
		43.4433	1744	3312	1843
		43.4621	1761	3240	1782
		43.4809	1759	3256	1651
		43.4997	1798	3288	1613
		43.5185	1763	3370	1613
		43.5373	1718	3326	1638
		43.5561	1764	3283	1681
		43.5749	1793	3352	1683
		43.5937	1761	3368	1660
		43.6125	1741	3296	1728
		43.6313	1718	3184	1678
		43.6501	1770	3062	1626
		43.6689	1920	3017	1609
		43.6877	1960	3072	1573
		43.7065	1880	3093	1613
		43.7253	1776	3035	1697
		43.7441	1737	2975	1677
		43.7629	1788	3020	1702
		43.7817	1841	3092	1696
		43.8005	1890	3105	1718
		43.8193	1893	3183	1793
		43.8381	1873	3079	1901
		43.8569	1920	3045	1951
		43.8757	1985	3106	1988
		43.8945	2034	3168	2003
		43.9133	2160	3223	2057
		43.9321	2227	3288	2100
		43.9509	2323	3256	2213
		43.9697	2341	3238	2235
		43.9885	2332	3225	2260
		44.0073	2346	3223	2314
		44.0261	2493	3276	2356
		44.0449	2621	3277	2322
		44.0637	2805	3356	2348
		44.0825	2849	3383	2290
		44.1013	2811	3381	2298
		44.1201	2708	3434	2248
		44.1389	2583	3476	2118
		44.1577	2458	3454	2071
		44.1765	2310	3478	2011
		44.1953	2225	3513	1957
		44.2141	2177	3590	1954
		44.2329	2194	3632	1912
		44.2517	2145	3575	1800
		44.2705	2121	3446	1845
		44.2893	1997	3200	1810
		44.3081	1949	3142	1819
		44.3269	1822	3153	1812
		44.3457	1747	3207	1808
		44.3645	1696	3210	1713
		44.3833	1687	3123	1655
		44.4021	1648	3022	1578
		44.4209	1684	2979	1593
		44.4397	1659	3007	1613
		44.4585	1677	3010	1665
		44.4773	1717	2981	1688
		44.4961	1737	2858	1678
		44.5149	1678	2795	1688
		44.5337	1595	2674	1746
		44.5525	1586	2746	1719
		44.5713	1585	2831	1657
		44.5901	1648	2963	1616
		44.6089	1734	2973	1585
		44.6277	1764	2949	1587
		44.6465	1750	2825	1662
		44.6653	1739	2824	1673
		44.6841	1771	2790	1600
		44.7029	1824	2791	1607
		44.7217	1795	2844	1644
		44.7405	1734	2853	1652
		44.7593	1659	2844	1660
		44.7781	1592	2834	1664
		44.7969	1668	2733	1599
		44.8157	1754	2644	1587
		44.8345	1716	2721	1581
		44.8533	1705	2726	1567
		44.8721	1718	2810	1567
		44.8909	1740	2862	1605
		44.9097	1789	2921	1660
		44.9285	1802	2891	1683
		44.9473	1743	2879	1661
		44.9661	1724	2758	1630
		44.9849	1707	2723	1578
		45.0037	1679	2709	1555
		45.0225	1689	2750	1575
		45.0413	1649	2724	1542
		45.0601	1669	2698	1530
		45.0789	1656	2669	1557
		45.0977	1614	2649	1596
		45.1165	1581	2683	1650
		45.1353	1559	2812	1675
		45.1541	1550	2870	1627
		45.1729	1578	2883	1570
		45.1917	1642	2849	1561
		45.2105	1702	2796	1579
		45.2293	1715	2809	1545
		45.2481	1694	2797	1520
		45.2669	1618	2854	1531
		45.2857	1574	2891	1584
		45.3045	1603	2829	1676
		45.3233	1615	2814	1752
		45.3421	1703	2700	1713
		45.3609	1710	2633	1619
		45.3797	1692	2696	1525
		45.3985	1719	2754	1472
		45.4173	1701	2814	1414
		45.4361	1628	2906	1469
		45.4549	1640	2909	1553
		45.4737	1578	2925	1626
		45.4925	1569	2859	1590
		45.5113	1607	2748	1554
		45.5301	1645	2714	1489
		45.5489	1660	2789	1515
		45.5677	1639	2953	1587
		45.5865	1648	3034	1614
		45.6053	1654	3010	1603
		45.6241	1636	2907	1520
		45.6429	1676	2924	1508
		45.6617	1732	2899	1515
		45.6805	1743	2929	1542
		45.6993	1753	2914	1570
		45.7181	1711	2835	1617
		45.7369	1593	2705	1585
		45.7557	1563	2752	1537
		45.7745	1600	2732	1498
		45.7933	1626	2791	1494
		45.8121	1641	2825	1543
		45.8309	1596	2840	1647
		45.8497	1621	2828	1680
		45.8685	1621	2840	1658
		45.8873	1643	2852	1569
		45.9061	1652	2853	1515
		45.9249	1677	2767	1486
		45.9437	1686	2830	1503
		45.9625	1718	2878	1488
		45.9813	1689	2905	1543
		46.0001	1604	2896	1478
		46.0189	1567	2880	1506
		46.0377	1629	2834	1555
		46.0565	1677	2870	1590
		46.0753	1700	2899	1571
		46.0941	1728	2904	1622
		46.1129	1650	2856	1620
		46.1317	1597	2911	1597
		46.1505	1636	2944	1632
		46.1693	1658	2907	1597
		46.1881	1715	2950	1568
		46.2069	1739	2912	1577
		46.2257	1754	2904	1599
		46.2445	1676	2997	1539
		46.2633	1609	3007	1521
		46.2821	1532	3053	1495
		46.3009	1558	2998	1589
		46.3197	1598	2829	1606
		46.3385	1668	2792	1627
		46.3573	1645	2782	1605
		46.3761	1632	2812	1563
		46.3949	1634	2949	1578
		46.4137	1662	2967	1663
		46.4325	1678	2884	1662
		46.4513	1656	2813	1652
		46.4701	1632	2744	1621
		46.4889	1673	2780	1541
		46.5077	1717	2850	1525
		46.5265	1794	2972	1555
		46.5453	1862	3029	1550
		46.5641	1806	2959	1560
		46.5829	1699	2866	1561
		46.6017	1629	2827	1542
		46.6205	1611	2751	1616
		46.6393	1679	2816	1669
		46.6581	1706	2860	1675
		46.6769	1643	2922	1642
		46.6957	1546	2982	1586
		46.7145	1583	3003	1542
		46.7333	1695	2945	1543
		46.7521	1734	2928	1565
		46.7709	1728	2904	1577
		46.7897	1695	2955	1574
		46.8085	1623	3037	1585
		46.8273	1627	3006	1619
		46.8461	1655	2965	1613
		46.8649	1653	2936	1657
		46.8837	1611	2994	1669
		46.9025	1666	3059	1648
		46.9213	1688	3172	1640
		46.9401	1661	3216	1621
		46.9589	1696	3268	1598
		46.9777	1760	3331	1645
		46.9965	1771	3373	1687
		47.0153	1847	3370	1688
		47.0341	1839	3298	1673
		47.0529	1811	3303	1687
		47.0717	1775	3355	1656
		47.0905	1788	3452	1775
		47.1093	1860	3559	1949
		47.1281	1942	3592	2015
		47.1469	2065	3540	2070
		47.1657	2161	3615	2148
		47.1845	2151	3578	2140
		47.2033	2166	3510	2170
		47.2221	2206	3540	2189
		47.2409	2196	3632	2177
		47.2597	2279	3681	2201
		47.2785	2312	3738	2307
		47.2973	2256	3729	2425
		47.3161	2299	3678	2488
		47.3349	2355	3761	2540
		47.3537	2383	3879	2607
		47.3725	2468	3911	2547
		47.3913	2549	3972	2553
		47.4101	2521	3939	2478
		47.4289	2569	3875	2405
		47.4477	2585	3900	2448
		47.4665	2555	3832	2477
		47.4853	2522	3754	2460
		47.5041	2404	3761	2422
		47.5229	2237	3725	2316
		47.5417	2167	3726	2206
		47.5605	2061	3778	2118
		47.5793	1972	3721	2044
[truncated: 2,252 more rows]

## Sheet: Figure 1d
Binding Energy (E)		C1s	C1s Li2CO3	Backgnd.	Envelope
eV	Counts / s (Residuals × 2)	Counts / s (Residuals × 2)	Counts / s (Residuals × 2)	Counts / s (Residuals × 2)	Counts / s (Residuals × 2)
297.98	4820.18				4894.1
297.93	4800.7				4874.61
297.88	4770.03				4843.94
297.83	4749.86				4823.77
297.78	4728.77				4802.69
297.73	4695.94				4769.85
297.68	4670.23				4744.15
297.63	4661.74				4735.66
297.58	4655.88				4729.79
297.53	4637.96				4711.87
297.48	4612.04				4685.95
297.43	4587				4660.92
297.38	4574.69				4648.6
297.33	4556.74				4630.66
297.28	4535.23				4609.14
297.23	4514.83				4588.74
297.18	4495.6				4569.51
297.13	4482.39				4556.3
297.08	4475.33				4549.25
297.03	4490.11				4564.02
296.98	4484.37				4558.29
296.93	4462.18				4536.09
296.88	4442.58				4516.49
296.83	4443.79				4517.71
296.78	4432.34				4506.26
296.73	4412.12				4486.04
296.68	4399.22				4473.13
296.63	4407.01				4480.92
296.58	4422.76				4496.68
296.53	4422.71				4496.63
296.48	4413.18				4487.1
296.43	4402.33				4476.25
296.38	4401.22				4475.13
296.33	4399.41				4473.33
296.28	4389.65				4463.57
296.23	4382.25				4456.17
296.18	4364.83				4438.75
296.13	4356.31				4430.23
296.08	4361.75				4435.67
296.03	4370.59				4444.52
295.98	4365.23				4439.16
295.93	4350.09				4424.02
295.88	4336.23				4410.17
295.83	4324.15				4398.09
295.78	4311.01				4384.95
295.73	4304.27				4378.22
295.68	4309.54				4383.49
295.63	4323.71				4397.66
295.58	4340.56				4414.53
295.53	4333.04				4407.02
295.48	4324.67				4398.65
295.43	4322.01				4396.01
295.38	4319.35				4393.36
295.33	4306.87				4380.89
295.28	4281.35				4355.39
295.23	4245.24				4319.3
295.18	4209.83				4283.91
295.13	4194.96				4269.07
295.08	4185.52				4259.67
295.03	4184.79				4258.97
294.98	4183.76				4257.99
294.93	4184.4				4258.67
294.88	4183.54				4257.87
294.83	4178.5				4252.89
294.78	4177.13				4251.59
294.73	4163.79				4238.33
294.68	4149.03				4223.66
294.63	4131.43				4206.18
294.58	4121.71				4196.58
294.53	4102.24				4177.24
294.48	4091.11				4166.27
294.43	4087.06				4162.4
294.38	4099.1				4174.64
294.33	4112.11				4187.89
294.28	4121.19				4197.23
294.23	4128.34				4204.67
294.18	4130.08				4206.74
294.13	4134.38				4211.41
294.08	4137.26				4214.72
294.03	4138.53				4216.47
293.98	4118.24				4196.72
293.93	4097.09				4176.18
293.88	4080.09				4159.85
293.83	4067.26				4147.78
293.78	4066.47				4147.85
293.73	4078.54				4160.88
293.68	4099.95				4183.36
293.63	4120.81				4205.42
293.58	4128.94				4214.89
293.53	4124.96				4212.41
293.48	4112.73				4201.85
293.43	4085.83				4176.81
293.38	4065.51				4158.56
293.33	4046.83				4142.19
293.28	4031.6				4129.52
293.23	4035.42				4136.19
293.18	4035.73				4139.66
293.13	4043.04				4150.48
293.08	4062.3				4173.63
293.03	4080.25				4195.88
292.98	4099.19				4219.58
292.93	4128.19				4253.85
292.88	4147.24				4278.72
292.83	4144.53				4282.44
292.78	4136.37				4281.38
292.73	4132.12				4284.97
292.68	4139.31				4300.79
292.63	4139.1				4310.09
292.58	4128.34				4309.8
292.53	4128.56				4321.56
292.48	4132.27				4337.97
292.43	4132.35				4352
292.38	4142.99	4238.9	4326.08	4164.99	4399.99
292.33	4156.18	4238.9	4342.94	4164.98	4416.86
292.28	4182.68	4238.89	4361.47	4164.98	4435.39
292.23	4209.16	4238.88	4381.83	4164.97	4455.74
292.18	4221.57	4238.88	4404.19	4164.96	4478.1
292.13	4241.65	4238.87	4428.74	4164.96	4502.65
292.08	4253.39	4238.86	4455.69	4164.95	4529.61
292.03	4247.25	4238.85	4485.28	4164.94	4559.2
291.98	4256.49	4238.84	4517.77	4164.93	4591.68
291.93	4271.06	4238.83	4553.44	4164.91	4627.35
291.88	4280.72	4238.81	4592.6	4164.9	4666.51
291.83	4287.28	4238.79	4635.6	4164.88	4709.51
291.78	4319.37	4238.77	4682.83	4164.86	4756.75
291.73	4372.89	4238.74	4734.73	4164.83	4808.64
291.68	4434.59	4238.71	4791.76	4164.8	4865.67
291.63	4496.1	4238.68	4854.46	4164.77	4928.38
291.58	4542.98	4238.64	4923.44	4164.73	4997.35
291.53	4595.43	4238.6	4999.35	4164.68	5073.26
291.48	4641.41	4238.55	5082.94	4164.63	5156.85
291.43	4671.57	4238.49	5175.04	4164.57	5248.95
291.38	4734.64	4238.42	5276.59	4164.51	5350.5
291.33	4807.08	4238.34	5388.63	4164.43	5462.55
291.28	4899.78	4238.26	5512.35	4164.34	5586.26
291.23	5016.46	4238.15	5649.06	4164.24	5722.97
291.18	5165.71	4238.04	5800.24	4164.12	5874.16
291.13	5351.38	4237.9	5967.55	4163.99	6041.47
291.08	5559.75	4237.74	6152.84	4163.83	6226.76
291.03	5794.8	4237.56	6358.18	4163.64	6432.1
290.98	6086.36	4237.34	6585.87	4163.43	6659.78
290.93	6421.91	4237.1	6838.43	4163.18	6912.34
290.88	6777.26	4236.81	7118.66	4162.9	7192.57
290.83	7149.72	4236.49	7429.57	4162.57	7503.49
290.78	7563.71	4236.11	7774.42	4162.2	7848.33
290.73	8043.45	4235.68	8156.6	4161.77	8230.52
290.68	8587.22	4235.19	8579.63	4161.28	8653.54
290.63	9208.88	4234.64	9046.94	4160.73	9120.85
290.58	9857.69	4234.02	9561.73	4160.1	9635.64
290.53	10575.8	4233.32	10126.6	4159.41	10200.5
290.48	11347.8	4232.55	10743.3	4158.63	10817.2
290.43	12163.5	4231.69	11412	4157.77	11485.9
290.38	13006.9	4230.74	12130.4	4156.82	12204.4
290.33	13840.9	4229.71	12893.6	4155.79	12967.5
290.28	14642.4	4228.59	13692.1	4154.66	13766
290.23	15432.8	4227.38	14511.5	4153.46	14585.5
290.18	16170.1	4226.1	15331.8	4152.17	15405.7
290.13	16819.2	4224.73	16126.6	4150.81	16200.5
290.08	17399.5	4223.31	16864.5	4149.37	16938.4
290.03	17860.5	4221.82	17511.4	4147.88	17585.3
289.98	18205.5	4220.28	18035	4146.34	18108.9
289.93	18476.2	4218.71	18411.8	4144.76	18485.7
289.88	18613.4	4217.11	18635.4	4143.16	18709.4
289.83	18617.7	4215.5	18726	4141.54	18800
289.78	18485.4	4213.89	18736.4	4139.92	18810.4
289.73	18232.3	4212.3	18619	4138.31	18692.9
289.68	17878.9	4210.73	18311	4136.73	18385
289.63	17436.7	4209.21	17834.2	4135.18	17908.3
289.58	16843.8	4207.73	17219.8	4133.69	17293.8
289.53	16168.2	4206.32	16503.6	4132.25	16577.6
289.48	15445.4	4204.99	15721.9	4130.88	15796
289.43	14697.9	4203.73	14907.7	4129.58	14981.8
289.38	13914.2	4202.55	14088.7	4128.35	14162.9
289.33	13129.9	4201.47	13286.4	4127.21	13360.7
289.28	12373.8	4200.48	12516.2	4126.15	12590.5
289.23	11670	4199.58	11788.2	4125.16	11862.6
289.18	11014.2	4198.78	11108.2	4124.25	11182.7
289.13	10402.4	4198.06	10478.8	4123.42	10553.5
289.08	9866.65	4197.44	9900.22	4122.65	9975.01
289.03	9378.68	4196.92	9370.97	4121.95	9445.94
288.98	8933.49	4196.48	8888.64	4121.3	8963.81
288.93	8555.62	4196.13	8450.18	4120.71	8525.6
288.88	8208.67	4195.88	8052.29	4120.17	8128
288.83	7904.14	4195.72	7691.62	4119.67	7767.67
288.78	7606.77	4195.67	7364.87	4119.21	7441.32
288.73	7334.05	4195.72	7068.91	4118.79	7145.84
288.68	7097.25	4195.88	6800.82	4118.4	6878.3
288.63	6905.44	4196.17	6557.91	4118.03	6636.04
288.58	6719.98	4196.6	6337.71	4117.69	6416.62
288.53	6551.92	4197.18	6138	4117.38	6217.8
288.48	6416.26	4197.92	5956.77	4117.08	6037.62
288.43	6289.13	4198.86	5792.2	4116.8	5874.26
288.38	6157.02	4200.02	5642.66	4116.54	5726.14
288.33	6041.34	4201.42	5506.7	4116.3	5591.83
288.28	5952.51	4203.1	5383.01	4116.06	5470.05
288.23	5866.23	4205.09	5270.41	4115.84	5359.66
288.18	5782.77	4207.45	5167.85	4115.63	5259.66
288.13	5700.15	4210.2	5074.4	4115.44	5169.16
288.08	5614.39	4213.43	4989.2	4115.25	5087.37
288.03	5544.98	4217.17	4911.49	4115.07	5013.6
287.98	5481.34	4221.52	4840.6	4114.9	4947.22
287.93	5403.95	4226.54	4775.9	4114.74	4887.7
287.88	5333.85	4232.33	4716.84	4114.59	4834.58
287.83	5274.68	4238.98	4662.92	4114.44	4787.46
287.78	5210.48	4246.62	4613.68	4114.3	4746
287.73	5157.73	4255.36	4568.72	4114.17	4709.91
287.68	5124.33	4265.35	4527.65	4114.03	4678.96
287.63	5101.72	4276.75	4490.14	4113.91	4652.98
287.58	5095.97	4289.72	4455.88	4113.78	4631.82
287.53	5104.92	4304.47	4424.6	4113.66	4615.41
287.48	5139.34	4321.21	4396.03	4113.54	4603.7
287.43	5163.92	4340.19	4369.95	4113.42	4596.72
287.38	5181.28	4361.67	4346.14	4113.29	4594.51
287.33	5200.83	4385.95	4324.41	4113.17	4597.19
287.28	5221.7	4413.35	4304.58	4113.04	4604.89
287.23	5237.22	4444.25	4286.48	4112.91	4617.83
287.18	5256.78	4479.05	4269.98	4112.77	4636.26
287.13	5288.75	4518.19	4254.94	4112.63	4660.49
287.08	5323.78	4562.16	4241.22	4112.49	4690.89
287.03	5380.29	4611.5	4228.72	4112.34	4727.88
286.98	5451.95	4666.81	4217.33	4112.18	4771.96
286.93	5527.4	4728.75	4206.95	4112.02	4823.68
286.88	5632.57	4798.05	4197.49	4111.84	4883.7
286.83	5747.73	4875.49	4188.88	4111.66	4952.71
286.78	5875.72	4961.96	4181.04	4111.46	5031.54
286.73	6016.03	5058.43	4173.89	4111.25	5121.07
286.68	6155.17	5165.95	4167.38	4111.02	5222.31
286.63	6290.34	5285.7	4161.45	4110.78	5336.37
286.58	6416.98	5418.97	4156.04	4110.53	5464.49
286.53	6544.79	5567.17	4151.11	4110.25	5608.03
286.48	6706.08	5731.86	4146.61	4109.97	5768.5
286.43	6850.54	5914.74	4142.5	4109.66	5947.58
286.38	6976.21	6117.7	4138.74	4109.34	6147.1
286.33	7111.61	6342.78	4135.31	4109	6369.09
286.28	7263.47	6592.25	4132.16	4108.64	6615.77
286.23	7438.69	6868.57	4129.27	4108.26	6889.58
286.18	7634.47	7174.46	4126.6	4107.85	7193.21
286.13	7879.11	7512.85	4124.13	4107.42	7529.57
286.08	8187.3	7886.96	4121.84	4106.95	7901.85
286.03	8549.36	8300.25	4119.7	4106.44	8313.51
285.98	8928.67	8756.48	4117.69	4105.9	8768.27
285.93	9364.58	9259.65	4115.78	4105.3	9270.13
285.88	9872.13	9814.03	4113.95	4104.65	9823.33
285.83	10431.8	10424.1	4112.19	4103.94	10432.3
285.78	11049.3	11094.4	4110.48	4103.17	11101.7
285.73	11744.7	11829.7	4108.79	4102.31	11836.2
285.68	12503.9	12634.4	4107.1	4101.38	12640.2
285.63	13351.5	13512.9	4105.41	4100.35	13517.9
285.58	14272.9	14468.5	4103.69	4099.22	14473
285.53	15295.8	15504	4101.92	4097.98	15507.9
285.48	16441.1	16620.1	4100.09	4096.62	16623.6
285.43	17632.6	17815.7	4098.19	4095.13	17818.7
285.38	18888.8	19086.3	4096.2	4093.52	19089
285.33	20228.8	20423.6	4094.12	4091.76	20425.9
285.28	21598.8	21814.2	4091.93	4089.86	21816.3
285.23	22974.4	23238.8	4089.63	4087.81	23240.6
285.18	24298.7	24671.2	4087.22	4085.62	24672.8
285.13	25568.6	26078.2	4084.69	4083.29	26079.6
285.08	26773.3	27419.7	4082.05	4080.83	27420.9
285.03	27868	28650.3	4079.31	4078.24	28651.4
284.98	28801.9	29721.7	4076.47	4075.54	29722.6
284.93	29640	30586.4	4073.55	4072.74	30587.2
284.88	30273.5	31202.1	4070.55	4069.85	31202.8
284.83	30718.3	31536.6	4067.51	4066.9	31537.2
284.78	30943.5	31571.4	4064.44	4063.91	31571.9
284.73	30948.9	31303.8	4061.36	4060.89	31304.3
284.68	30724.6	30748.3	4058.28	4057.88	30748.7
284.63	30286.9	29934	4055.24	4054.89	29934.4
284.58	29631.1	28901.4	4052.25	4051.95	28901.7
284.53	28787	27697.2	4049.34	4049.08	27697.5
284.48	27727.5	26370.1	4046.53	4046.3	26370.3
284.43	26447.7	24966.7	4043.83	4043.64	24966.9
284.38	25055	23528.6	4041.26	4041.1	23528.8
284.33	23563.1	22091	4038.84	4038.7	22091.1
284.28	22023.5	20681.9	4036.57	4036.45	20682
284.23	20504.2	19322.3	4034.46	4034.35	19322.4
284.18	19000.5	18027	4032.51	4032.42	18027.1
284.13	17542.5	16805.6	4030.72	4030.64	16805.7
284.08	16145	15663.4	4029.09	4029.03	15663.5
284.03	14849.4	14602.3	4027.62	4027.56	14602.3
283.98	13662.4	13621.8	4026.29	4026.24	13621.8
283.93	12612.7	12719.8	4025.1	4025.06	12719.8
283.88	11630	11892.8	4024.03	4024	11892.8
283.83	10758.6	11136.8	4023.08	4023.05	11136.8
283.78	9971.04	10447.2	4022.24	4022.22	10447.2
283.73	9256.79	9819.39	4021.5	4021.48	9819.41
283.68	8604.6	9248.7	4020.84	4020.82	9248.72
283.63	8042.42	8730.6	4020.26	4020.24	8730.61
283.58	7557.65	8260.72	4019.74	4019.73	8260.74
283.53	7144.81	7834.98	4019.29	4019.28	7834.99
283.48	6777.74	7449.53	4018.89	4018.88	7449.54
283.43	6440.74	7100.82	4018.55	4018.54	7100.83
283.38	6154.7	6785.55	4018.24	4018.23	6785.56
283.33	5868.24	6500.7	4017.97	4017.97	6500.7
283.28	5613.59	6243.49	4017.74	4017.73	6243.49
283.23	5412.34	6011.37	4017.54	4017.53	6011.38
283.18	5225.41	5802.04	4017.36	4017.35	5802.04
283.13	5044.05	5613.37	4017.2	4017.2	5613.37
283.08	4875.84	5443.43	4017.07	4017.07	5443.43
283.03	4754.91	5290.47	4016.96	4016.96	5290.47
282.98	4655.63	5152.89	4016.86	4016.86	5152.89
282.93	4560.11	5029.23	4016.77	4016.77	5029.23
282.88	4482.06	4918.17	4016.7	4016.7	4918.17
282.83	4413.91	4818.51	4016.64	4016.64	4818.51
282.78	4356.86	4729.15	4016.59	4016.59	4729.15
282.73	4298.12	4649.1	4016.55	4016.55	4649.1
282.68	4233.95	4577.44	4016.51	4016.51	4577.44
282.63	4173.58	4513.37	4016.48	4016.48	4513.37
282.58	4104.94	4456.13	4016.45	4016.45	4456.13
282.53	4031.4	4405.04	4016.43	4016.43	4405.04
282.48	3971.04	4359.49	4016.41	4016.41	4359.49
282.43	3924.84				4227.38
282.38	3902.06				4168.54
282.33	3859				4093.43
282.28	3834.09				4040.07
282.23	3847.43				4028.19
282.18	3864.69				4023.12
282.13	3859.84				3998.51
282.08	3857.28				3978.51
282.03	3852.53				3958.37
281.98	3836.63				3928.91
281.93	3805.85				3886.21
281.88	3769.92				3839.79
281.83	3735.21				3795.89
281.78	3710.78				3763.4
281.73	3685.2				3730.76
281.68	3660.95				3700.35
281.63	3644.07				3678.1
281.58	3618.24				3647.57
281.53	3597.74				3623
281.48	3590.32				3612.04
281.43	3589.84				3608.49
281.38	3596.09				3612.07
281.33	3577.1				3590.78
281.28	3565.02				3576.72
281.23	3559.76				3569.74
281.18	3556.7				3565.2
281.13	3552.99				3560.23
281.08	3560.3				3566.45
281.03	3569.55				3574.77
280.98	3571.2				3575.61
280.93	3567.36				3571.1
280.88	3558.62				3561.78
280.83	3551.63				3554.28
280.78	3557.93				3560.17
280.73	3570.96				3572.84
280.68	3577.04				3578.62
280.63	3584.16				3585.48
280.58	3565.11				3566.22
280.53	3547.69				3548.61
280.48	3535.83				3536.6
280.43	3522.37				3523.01
280.38	3515.22				3515.75
280.33	3507.41				3507.86
280.28	3502.68				3503.05
280.23	3493.12				3493.42
280.18	3484.54				3484.79
280.13	3482.76				3482.97
280.08	3492.24				3492.41
280.03	3507.45				3507.59
279.98	3515.55				3515.67

## Sheet: Figure 1e
Binding Energy (E)		O1s	O1s Scan A	Backgnd.	Envelope
eV	Counts / s (Residuals × 5)	Counts / s (Residuals × 5)	Counts / s (Residuals × 5)	Counts / s (Residuals × 5)	Counts / s (Residuals × 5)
540.98	9086.38	8984.9	8984.85	8984.83	8984.92
540.93	8999.94	8968.86	8968.81	8968.79	8968.89
540.88	8843.02	8949.68	8949.62	8949.59	8949.71
540.83	9031.92	8928.09	8928.03	8928	8928.12
540.78	8976.31	8887.13	8887.06	8887.02	8887.16
540.73	8971.39	8852.97	8852.9	8852.86	8853.01
540.68	8872.54	8808.19	8808.11	8808.07	8808.23
540.63	8815.25	8753.93	8753.84	8753.79	8753.97
540.58	8755.24	8709.46	8709.36	8709.31	8709.51
540.53	8518.24	8651.55	8651.44	8651.39	8651.6
540.48	8511.21	8583.74	8583.61	8583.56	8583.79
540.43	8593.71	8516.13	8515.99	8515.93	8516.19
540.38	8402.89	8465.53	8465.38	8465.31	8465.59
540.33	8353.75	8427.1	8426.93	8426.86	8427.17
540.28	8394.74	8376.84	8376.66	8376.58	8376.92
540.23	8230.15	8321.82	8321.61	8321.53	8321.9
540.18	8227.51	8254.64	8254.42	8254.33	8254.73
540.13	8315.73	8164.67	8164.42	8164.32	8164.76
540.08	8392.31	8107.74	8107.47	8107.36	8107.84
540.03	8202.14	8036.39	8036.09	8035.98	8036.5
539.98	7912.69	7953.49	7953.16	7953.04	7953.62
539.93	7771.99	7886.86	7886.5	7886.36	7886.99
539.88	7603.64	7817.94	7817.54	7817.4	7818.08
539.83	7776.34	7724.6	7724.16	7724.01	7724.76
539.78	7568.51	7622.64	7622.16	7622	7622.81
539.73	7482.46	7526.91	7526.38	7526.2	7527.09
539.68	7496.68	7444.54	7443.96	7443.77	7444.73
539.63	7468.87	7377.46	7376.82	7376.61	7377.67
539.58	7288.49	7347.84	7347.14	7346.91	7348.07
539.53	7270.15	7262.45	7261.69	7261.45	7262.7
539.48	7148.36	7182.4	7181.57	7181.3	7182.67
539.43	7005.93	7127.59	7126.68	7126.39	7127.88
539.38	7033.29	7067.7	7066.7	7066.39	7068.01
539.33	7276.98	7014.01	7012.92	7012.58	7014.35
539.28	6836.2	6969.41	6968.22	6967.86	6969.78
539.23	6686.88	6906.08	6904.78	6904.39	6906.48
539.18	6878.47	6870.28	6868.86	6868.44	6870.71
539.13	6836.67	6862.44	6860.89	6860.42	6862.9
539.08	6876.97	6818.59	6816.91	6816.4	6819.09
539.03	6796.52	6744.28	6742.44	6741.9	6744.82
538.98	6571.97	6721.62	6719.61	6719.03	6722.21
538.93	6752.92	6703.82	6701.64	6701	6704.46
538.88	6917.8	6661.86	6659.48	6658.79	6662.54
538.83	6549.06	6633.27	6630.69	6629.94	6634.02
538.78	6457.43	6606.25	6603.44	6602.63	6607.05
538.73	6584.62	6580.63	6577.57	6576.7	6581.5
538.68	6488.62	6567.16	6563.83	6562.89	6568.1
538.63	6414.14	6524.36	6520.74	6519.72	6525.37
538.58	6519.31	6456.12	6452.19	6451.09	6457.22
538.53	6576.55	6404.59	6400.33	6399.14	6405.79
538.48	6511.25	6348.52	6343.89	6342.6	6349.81
538.43	6420.06	6299.48	6294.46	6293.06	6300.87
538.38	6278.1	6275.79	6270.35	6268.84	6277.3
538.33	6162.83	6257.5	6251.6	6249.97	6259.14
538.28	5977.62	6221.88	6215.49	6213.73	6223.65
538.23	5835.52	6159.81	6152.89	6150.98	6161.72
538.18	6039.71	6097.65	6090.15	6088.09	6099.71
538.13	6222.15	6052.42	6044.31	6042.08	6054.66
538.08	6206.59	6022.77	6014	6011.58	6025.19
538.03	6120.62	6023.22	6013.74	6011.12	6025.84
537.98	5886.29	6024.2	6013.95	6011.12	6027.03
537.93	5819.47	6025.15	6014.08	6011.01	6028.21
537.88	5913.93	6025.53	6013.57	6010.26	6028.84
537.83	5942.62	6025.98	6013.07	6009.48	6029.57
537.78	6157.83	6026.83	6012.89	6009.02	6030.71
537.73	6026.59	6028.09	6013.06	6008.86	6032.29
537.68	6149.05	6029.6	6013.39	6008.85	6034.14
537.63	6038.71	6031.22	6013.75	6008.84	6036.13
537.58	6068.13	6032.96	6014.14	6008.82	6038.27
537.53	6049.3	6034.83	6014.55	6008.8	6040.57
537.48	6050.79	6036.82	6015	6008.78	6043.04
537.43	5885.95	6038.97	6015.48	6008.75	6045.7
537.38	5814.37	6041.28	6016.01	6008.73	6048.56
537.33	5920.29	6043.76	6016.58	6008.71	6051.64
537.28	6242.16	6046.42	6017.21	6008.68	6054.95
537.23	6113.22	6049.28	6017.88	6008.66	6058.5
537.18	5921.72	6052.34	6018.61	6008.63	6062.31
537.13	6067.36	6055.61	6019.39	6008.6	6066.4
537.08	6085.24	6059.12	6020.24	6008.56	6070.79
537.03	6092.98	6062.88	6021.15	6008.52	6075.5
536.98	6236.82	6066.9	6022.15	6008.49	6080.57
536.93	6258.71	6071.23	6023.24	6008.46	6086.01
536.88	6101.46	6075.86	6024.42	6008.43	6091.85
536.83	5891.46	6080.81	6025.69	6008.39	6098.11
536.78	5849.65	6086.11	6027.07	6008.36	6104.83
536.73	5864.21	6091.78	6028.56	6008.31	6112.03
536.68	6062.74	6097.84	6030.17	6008.27	6119.75
536.63	6220.44	6104.33	6031.93	6008.22	6128.03
536.58	6176.76	6111.27	6033.83	6008.18	6136.91
536.53	6296.21	6118.69	6035.88	6008.14	6146.43
536.48	6163.39	6126.62	6038.11	6008.1	6156.63
536.43	6179.53	6135.09	6040.51	6008.04	6167.56
536.38	6133.36	6144.13	6043.11	6007.99	6179.26
536.33	6073.37	6153.8	6045.93	6007.93	6191.8
536.28	6134.78	6164.13	6048.99	6007.87	6205.25
536.23	6166.25	6175.17	6052.3	6007.82	6219.65
536.18	6083.25	6186.95	6055.89	6007.76	6235.07
536.13	6048.48	6199.53	6059.77	6007.7	6251.6
536.08	6005.72	6212.96	6063.97	6007.64	6269.29
536.03	6228.61	6227.3	6068.52	6007.58	6288.23
535.98	6276.67	6242.59	6073.44	6007.51	6308.52
535.93	6368.7	6258.92	6078.77	6007.44	6330.24
535.88	6357.58	6276.34	6084.54	6007.38	6353.5
535.83	6063.17	6294.92	6090.78	6007.3	6378.4
535.78	6220.5	6314.74	6097.54	6007.22	6405.06
535.73	6211.81	6335.87	6104.84	6007.13	6433.59
535.68	6205.91	6358.41	6112.74	6007.03	6464.13
535.63	6319.64	6382.45	6121.29	6006.92	6496.82
535.58	6359.03	6408.08	6130.55	6006.81	6531.81
535.53	6369.27	6435.4	6140.56	6006.69	6569.27
535.48	6472.83	6464.54	6151.4	6006.56	6609.38
535.43	6613.02	6495.61	6163.13	6006.43	6652.31
535.38	6630.96	6528.73	6175.82	6006.28	6698.27
535.33	6591.17	6564.03	6189.54	6006.11	6747.46
535.28	6422.96	6601.67	6204.39	6005.94	6800.13
535.23	6503.37	6641.79	6220.47	6005.74	6856.52
535.18	6787.26	6684.57	6237.87	6005.53	6916.9
535.13	6934.7	6730.16	6256.7	6005.3	6981.56
535.08	6815.24	6778.77	6277.08	6005.05	7050.8
535.03	6859.42	6830.6	6299.15	6004.78	7124.97
534.98	7110.33	6885.86	6323.05	6004.49	7204.41
534.93	7352.59	6944.77	6348.92	6004.17	7289.53
534.88	7381.68	7007.59	6376.96	6003.82	7380.73
534.83	7353.16	7074.59	6407.36	6003.46	7478.49
534.78	7495.5	7146.05	6440.31	6003.08	7583.28
534.73	7608.73	7222.27	6476.04	6002.66	7695.65
534.68	7428.86	7303.57	6514.8	6002.21	7816.15
534.63	7461.96	7390.29	6556.87	6001.73	7945.43
534.58	7901.67	7482.81	6602.55	6001.2	8084.16
534.53	8038.15	7581.53	6652.18	6000.63	8233.08
534.48	8190.92	7686.86	6706.13	6000	8392.99
534.43	8554.5	7799.28	6764.84	5999.33	8564.8
534.38	8962.51	7919.28	6828.77	5998.6	8749.46
534.33	9304.89	8047.39	6898.45	5997.8	8948.03
534.28	9432.74	8184.17	6974.47	5996.95	9161.69
534.23	9615.71	8330.24	7057.5	5996.02	9391.72
534.18	9726.15	8486.26	7148.29	5995.02	9639.53
534.13	9952.32	8652.93	7247.67	5993.94	9906.66
534.08	10127.3	8831.02	7356.61	5992.78	10194.9
534.03	10435.2	9021.35	7476.19	5991.55	10506
533.98	11121.4	9224.81	7607.61	5990.22	10842.2
533.93	11545.3	9442.32	7752.22	5988.8	11205.7
533.88	11614.8	9674.92	7911.57	5987.26	11599.2
533.83	12126	9923.69	8087.38	5985.61	12025.5
533.78	12733.7	10189.8	8281.61	5983.84	12487.6
533.73	13631.4	10474.6	8496.42	5981.94	12989.1
533.68	13811.5	10779.3	8734.26	5979.88	13533.7
533.63	14431.4	11105.5	8997.87	5977.67	14125.7
533.58	14924.2	11454.8	9290.3	5975.31	14769.8
533.53	15486.4	11828.8	9614.92	5972.77	15471
533.48	16523.4	12229.4	9975.45	5970.03	16234.8
533.43	17034.3	12658.6	10376	5967.09	17067.5
533.38	17928.1	13118.5	10821.1	5963.93	17975.6
533.33	18813.5	13611.3	11315.6	5960.51	18966.4
533.28	19677.6	14139.5	11864.8	5956.82	20047.5
533.23	21188.5	14705.8	12474.4	5952.84	21227.4
533.18	22595.8	15312.9	13150.5	5948.52	22514.8
533.13	24081	15963.8	13899.3	5943.86	23919.3
533.08	25164.4	16661.9	14727.5	5938.81	25450.6
533.03	26840.6	17410.4	15641.7	5933.31	27118.8
532.98	28759.8	18213.1	16648.6	5927.34	28934.4
532.93	30369.3	19073.8	17754.6	5920.85	30907.5
532.88	32884.3	19996.6	18965.5	5913.81	33048.3
532.83	35664.9	20985.8	20286.4	5906.16	35366
532.78	38061.9	22045.9	21720.7	5897.87	37868.7
532.73	40474.2	23181.6	23270.2	5888.89	40562.9
532.68	43411.5	24397.7	24933.8	5879.18	43452.3
532.63	46832.9	25699	26706.9	5868.67	46537.2
532.58	49752.5	27090.2	28580.5	5857.29	49813.4
532.53	52978.5	28576.1	30539.8	5845.02	53270.9
532.48	56364.4	30161.1	32563.4	5831.82	56892.6
532.43	60849.7	31848.9	34622	5817.67	60653.2
532.38	65172.2	33642.6	36678.1	5802.55	64518.1
532.33	68900	35544	38685.6	5786.43	68443.1
532.28	72553.8	37553.3	40591	5769.31	72375
532.23	76526	39668.5	42336.3	5751.18	76253.6
532.18	79645.4	41884.8	43863.2	5732.06	80016
532.13	83283.8	44193.4	45120.6	5711.95	83602.1
532.08	87000.3	46581.1	46073	5690.91	86963.2
532.03	90316.7	49028.8	46710.2	5669.02	90069.9
531.98	92941.2	51510.7	47056.2	5646.35	92920.5
531.93	95769.8	53993.5	47174.7	5622.96	95545.3
531.88	98033.5	56435.7	47167.4	5598.94	98004.1
531.83	99388.9	58788	46777.5	5574.4	99991.1
531.78	100020	60994.6	45781.3	5549.44	101226
531.73	101435	62996.1	44242.3	5524.2	101714
531.68	101792	64734.4	42253.6	5498.82	101489
531.63	100312	66159.8	39924.8	5473.42	100611
531.58	99934.5	67239.5	37369.6	5448.16	99161
531.53	97918.4	67967.3	34694.7	5423.18	97238.8
531.48	95766.7	68371.4	31993.1	5398.61	94965.9
531.43	93515.2	68520.4	29339.9	5374.55	92485.7
531.38	89752	68515.2	26791.8	5351.12	89955.8
531.33	86540.2	68049.8	24388.4	5328.43	87109.8
531.28	82798.4	66930.4	22154.6	5306.56	83778.4
531.23	79083.3	65221.5	20103.3	5285.6	80039.2
531.18	75718.6	63016.3	18238.4	5265.6	75989.1
531.13	72022.3	60424.5	16557	5246.61	71734.9
531.08	66750.3	57560.3	15052	5228.67	67383.6
531.03	62798.2	54531.8	13712.9	5211.78	63032.9
530.98	59458.8	51434.6	12527.9	5195.95	58766.6
530.93	54671.3	48347.4	11484.1	5181.16	54650.4
530.88	51074.8	45331	10568.8	5167.38	50732.4
530.83	47141.8	42429.9	9769.14	5154.61	47044.5
530.78	43846.6	39673.8	9073.18	5142.81	43604.1
530.73	40571	37080.3	8469.51	5131.93	40417.8
530.68	37949.2	34657.8	7947.63	5121.89	37483.5
530.63	35367.2	32407.8	7497.91	5112.68	34793
530.58	32290.3	30326.8	7111.55	5104.19	32334.2
530.53	30097.7	28408.2	6780.64	5096.4	30092.4
530.48	28199	26643.1	6498.09	5089.25	28051.9
530.43	26631.4	25021.6	6257.56	5082.71	26196.5
530.38	25050.9	23533.4	6053.39	5076.7	24510.1
530.33	22929	22168.1	5880.59	5071.18	22977.5
530.28	21083.7	20915.5	5734.77	5066.11	21584.1
530.23	19567.7	19766.1	5612.05	5061.43	20316.7
530.18	18882.5	18710.9	5509.04	5057.1	19162.8
530.13	18141	17741.5	5422.83	5053.09	18111.2
530.08	17057.1	16850.3	5350.87	5049.38	17151.8
530.03	16611.1	16030.2	5290.95	5045.93	16275.3
529.98	16019.5	15274.9	5241.16	5042.71	15473.4
529.93	15195.8	14578.6	5199.87	5039.68	14738.8
529.88	14751.1	13935.9	5165.68	5036.81	14064.8
529.83	14209.7	13342.1	5137.4	5034.1	13445.4
529.78	13760.8	12793	5114.04	5031.52	12875.5
529.73	13362.1	12284.6	5094.75	5029.05	12350.3
529.68	12938.6	11813.4	5078.81	5026.7	11865.5
529.63	12743.2	11376.3	5065.63	5024.44	11417.5
529.58	12682.6	10970.4	5054.71	5022.27	11002.8
529.53	12272.4	10593.1	5045.63	5020.18	10618.6
529.48	12224.3	10242.1	5038.06	5018.16	10262
529.43	12116	9915.23	5031.71	5016.21	9930.73
529.38	11755.5	9610.59	5026.36	5014.33	9622.62
529.33	11450.2	9326.42	5021.8	5012.5	9335.73
529.28	11241.2	9061.16	5017.9	5010.73	9068.33
529.23	10841	8813.36	5014.54	5009.04	8818.86
529.18	10912	8581.71	5011.62	5007.42	8585.91
529.13	10618	8365	5009.05	5005.85	8368.2
529.08	10057.8	8162.14	5006.78	5004.35	8164.57
529.03	9713.54	7972.14	5004.75	5002.91	7973.98
528.98	9811.86	7794.08	5002.92	5001.53	7795.46
528.93	9707.29	7627.11	5001.26	5000.22	7628.15
528.88	9366.24	7470.47	4999.74	4998.96	7471.25
528.83	9252.32	7323.45	4998.34	4997.77	7324.03
528.78	9050.23	7185.41	4997.07	4996.64	7185.83
528.73	8609.76	7055.73	4995.89	4995.57	7056.05
528.68	8576.94	6933.87	4994.8	4994.56	6934.1
528.63	8338.56	6819.32	4993.79	4993.62	6819.49
528.58	7917.11	6711.61	4992.88	4992.75	6711.74
528.53	7607.95	6610.31	4992.03	4991.94	6610.4
528.48	7419.83	6515.01	4991.27	4991.2	6515.08
528.43	7082.9	6425.33	4990.57	4990.53	6425.38
528.38	6763.52	6340.93	4989.95	4989.92	6340.97
528.33	6810.29	6261.48	4989.39	4989.37	6261.51
528.28	6639.15	6186.68	4988.89	4988.88	6186.69
528.23	6332.85	6116.22	4988.44	4988.43	6116.24
528.18	6007.07	6049.86	4988.03	4988.02	6049.87
528.13	6057.61	5987.33	4987.65	4987.64	5987.34
528.08	6110.49	5928.41	4987.3	4987.3	5928.41
528.03	6074.79	5872.87	4986.97	4986.97	5872.87
527.98	6014.63	5820.53	4986.67	4986.67	5820.53
527.93	6120.83	5771.2	4986.4	4986.39	5771.2
527.88	5977.74	5724.7	4986.14	4986.14	5724.7
527.83	5908.24	5680.85	4985.9	4985.9	5680.85
527.78	5672.01	5639.51	4985.67	4985.67	5639.51
527.73	5605.62	5600.53	4985.45	4985.45	5600.53
527.68	5451.57	5563.79	4985.25	4985.25	5563.79
527.63	5658.87	5529.14	4985.05	4985.05	5529.14
527.58	5603.78	5496.49	4984.88	4984.88	5496.49
527.53	5476.74	5465.71	4984.72	4984.72	5465.71
527.48	5603.43	5436.69	4984.56	4984.56	5436.69
527.43	5502.14	5409.34	4984.42	4984.42	5409.34
527.38	5331.04	5383.55	4984.27	4984.27	5383.55
527.33	5624.41	5359.25	4984.14	4984.14	5359.25
527.28	5517.08	5336.34	4984.01	4984.01	5336.34
527.23	5366.64	5314.76	4983.88	4983.88	5314.76
527.18	5385.18	5294.42	4983.76	4983.76	5294.42
527.13	5341.92	5275.26	4983.64	4983.64	5275.26
527.08	5278.2	5257.21	4983.53	4983.53	5257.21
527.03	5353.75	5240.22	4983.43	4983.43	5240.22
526.98	5554.53	5224.21	4983.33	4983.33	5224.21
526.93	5254.9	5209.15	4983.24	4983.24	5209.15
526.88	5190.77	5194.97	4983.15	4983.15	5194.97
526.83	5190.06	5181.62	4983.07	4983.07	5181.62
526.78	5288.28	5169.07	4983	4983	5169.07
526.73	5275.48	5157.26	4982.93	4982.93	5157.26
526.68	5256.6	5146.15	4982.86	4982.86	5146.15
526.63	5069.9	5135.71	4982.8	4982.8	5135.71
526.58	5090.59	5125.89	4982.75	4982.75	5125.89
526.53	5159.91	5116.66	4982.69	4982.69	5116.66
526.48	5142.63	5107.98	4982.62	4982.62	5107.98
526.43	5213.08	5099.82	4982.56	4982.56	5099.82
526.38	5247.14	5092.15	4982.5	4982.5	5092.15
526.33	5308.44	5084.95	4982.44	4982.44	5084.95
526.28	5224.68	5078.18	4982.38	4982.38	5078.18
526.23	5237.46	5071.82	4982.32	4982.32	5071.82
526.18	5385.91	5065.85	4982.25	4982.25	5065.85
526.13	5140.18	5060.24	4982.18	4982.18	5060.24
526.08	5040.01	5054.98	4982.11	4982.11	5054.98
526.03	5281.62	5050.04	4982.04	4982.04	5050.04
525.98	5386.12	5045.42	4981.98	4981.98	5045.42
525.93	5187.1	5041.08	4981.92	4981.92	5041.08
525.88	5172.38	5037.02	4981.86	4981.86	5037.02
525.83	5091.94	5033.22	4981.81	4981.81	5033.22
525.78	5156.86	5029.65	4981.76	4981.76	5029.65
525.73	5176.88	5026.31	4981.7	4981.7	5026.31
525.68	5138.28	5023.18	4981.64	4981.64	5023.18
525.63	5050.66	5020.26	4981.6	4981.6	5020.26
525.58	5292.23	5017.53	4981.56	4981.56	5017.53
525.53	5212.85	5014.99	4981.52	4981.52	5014.99
525.48	5113.17	5012.61	4981.49	4981.49	5012.61
525.43	5021.36	5010.38	4981.46	4981.46	5010.38
525.38	5029.42	5008.3	4981.42	4981.42	5008.3
525.33	4869.91	5006.36	4981.39	4981.39	5006.36
525.28	5113.91	5004.54	4981.36	4981.36	5004.54
525.23	5200.7	5002.85	4981.33	4981.33	5002.85
525.18	5082.98	5001.28	4981.3	4981.3	5001.28
525.13	5145	4999.81	4981.28	4981.28	4999.81
525.08	5042.19	4998.43	4981.25	4981.25	4998.43
525.03	5101.39	4997.15	4981.22	4981.22	4997.15
524.98	5032.76	4995.94	4981.18	4981.18	4995.94
524.93	5127.38	4994.81	4981.14	4981.14	4994.81
524.88	5068.18	4993.77	4981.11	4981.11	4993.77
524.83	5266.84	4992.79	4981.08	4981.08	4992.79
524.78	5280.77	4991.88	4981.04	4981.04	4991.88
524.73	4996.45	4991.03	4981	4981	4991.03
524.68	4984.54	4990.23	4980.96	4980.96	4990.23
524.63	5067.55	4989.49	4980.92	4980.92	4989.49
524.58	5219.53	4988.79	4980.88	4980.88	4988.79
524.53	5189.34	4988.16	4980.84	4980.84	4988.16
524.48	5247.56	4987.57	4980.82	4980.82	4987.57
524.43	5219.79	4987.03	4980.8	4980.8	4987.03
524.38	4878.84	4986.53	4980.78	4980.78	4986.53
524.33	4728.91	4986.06	4980.76	4980.76	4986.06
524.28	4963.54	4985.62	4980.74	4980.74	4985.62
524.23	5015.62	4985.22	4980.72	4980.72	4985.22
524.18	5084.57	4984.85	4980.7	4980.7	4984.85
524.13	5089.61	4984.52	4980.7	4980.7	4984.52
524.08	5074.32	4998.76	4995.25	4995.25	4998.76
524.03	5010.16	5029	5025.76	5025.76	5029
523.98	5063.4	5059.26	5056.28	5056.28	5059.26

## Sheet: Figure 1f
Binding Energy (E)		C1s Scan A	C1s Scan B	Backgnd.	Envelope
eV	Counts / s (Residuals × 5)	Counts / s (Residuals × 5)	Counts / s (Residuals × 5)	Counts / s (Residuals × 5)	Counts / s (Residuals × 5)
298.13	8889.46				9127.81
298.08	9019.96	8915.31	9153.66	8915.28	9153.69
298.03	8955.85	8910.59	9148.99	8910.55	9149.02
297.98	9006.73	8910.35	9148.8	8910.31	9148.84
297.93	8969.12	8908.78	9147.29	8908.73	9147.33
297.88	8665.79	8903.46	9142.02	8903.41	9142.08
297.83	8900.08	8899.56	9138.18	8899.5	9138.24
297.78	8856.35	8891.09	9129.77	8891.02	9129.84
297.73	8938.27	8889.05	9127.78	8888.96	9127.87
297.68	9005.18	8885.37	9124.16	8885.27	9124.26
297.63	8826.11	8884.17	9123.01	8884.05	9123.13
297.58	9035.35	8884.17	9123.07	8884.03	9123.21
297.53	8707.43	8884.18	9123.12	8884.01	9123.29
297.48	8993.2	8884.18	9123.18	8883.99	9123.38
297.43	8883.02	8884.19	9123.24	8883.96	9123.47
297.38	8913.73	8884.21	9123.29	8883.93	9123.57
297.33	8935.5	8884.23	9123.36	8883.91	9123.68
297.28	8907.51	8884.26	9123.42	8883.88	9123.81
297.23	9004.98	8884.3	9123.48	8883.84	9123.94
297.18	8925.63	8884.34	9123.53	8883.79	9124.08
297.13	8915.92	8884.4	9123.58	8883.74	9124.23
297.08	8983.72	8884.47	9123.62	8883.68	9124.41
297.03	9165.12	8884.56	9123.68	8883.63	9124.61
296.98	9050.01	8884.69	9123.73	8883.57	9124.85
296.93	9154.14	8884.86	9123.79	8883.52	9125.13
296.88	8981.23	8885.07	9123.85	8883.46	9125.46
296.83	8924.21	8885.33	9123.92	8883.41	9125.84
296.78	8904.84	8885.65	9123.99	8883.35	9126.29
296.73	8902.14	8886.04	9124.06	8883.29	9126.81
296.68	8916.25	8886.53	9124.13	8883.23	9127.44
296.63	8973.72	8887.13	9124.22	8883.17	9128.17
296.58	9127.62	8887.85	9124.3	8883.12	9129.04
296.53	8938.83	8888.73	9124.39	8883.05	9130.06
296.48	9069.34	8889.78	9124.48	8882.99	9131.26
296.43	9063.78	8891.04	9124.57	8882.92	9132.68
296.38	9163.81	8892.53	9124.65	8882.84	9134.34
296.33	9081.81	8894.32	9124.72	8882.75	9136.29
296.28	8915.57	8896.45	9124.79	8882.64	9138.59
296.23	9141.43	8898.98	9124.86	8882.54	9141.31
296.18	9274.49	8901.99	9124.93	8882.42	9144.5
296.13	9260.5	8905.56	9124.99	8882.29	9148.27
296.08	9184.04	8909.79	9125.06	8882.16	9152.69
296.03	9262.84	8914.79	9125.12	8882.02	9157.9
295.98	9254.24	8920.7	9125.19	8881.88	9164.01
295.93	9283.8	8927.64	9125.26	8881.73	9171.17
295.88	9236.05	8935.81	9125.34	8881.58	9179.56
295.83	9278.59	8945.38	9125.41	8881.43	9189.37
295.78	9181.37	8956.59	9125.49	8881.27	9200.82
295.73	9141.33	8969.67	9125.57	8881.09	9214.14
295.68	9254.87	8984.92	9125.64	8880.92	9229.65
295.63	9278.68	9002.67	9125.72	8880.73	9247.66
295.58	9497.93	9023.27	9125.8	8880.54	9268.54
295.53	9508.99	9047.15	9125.88	8880.34	9292.69
295.48	9391.15	9074.78	9125.96	8880.13	9320.61
295.43	9424.88	9106.68	9126.04	8879.91	9352.81
295.38	9460.85	9143.45	9126.11	8879.68	9389.88
295.33	9580.3	9185.74	9126.18	8879.43	9432.5
295.28	9515.67	9234.31	9126.24	8879.16	9481.39
295.23	9479.8	9289.98	9126.3	8878.87	9537.41
295.18	9462.01	9353.69	9126.35	8878.57	9601.47
295.13	9711.54	9426.46	9126.39	8878.25	9674.6
295.08	9825.93	9509.42	9126.42	8877.91	9757.94
295.03	9949.58	9603.84	9126.43	8877.53	9852.74
294.98	9922.6	9711.1	9126.42	8877.12	9960.39
294.93	9944.96	9832.73	9126.39	8876.68	10082.4
294.88	10168.9	9970.39	9126.33	8876.2	10220.5
294.83	10382.4	10125.9	9126.22	8875.65	10376.5
294.78	10377.2	10301.2	9126.06	8875.04	10552.2
294.73	10423.5	10498.5	9125.86	8874.36	10750
294.68	10756.7	10720.1	9125.59	8873.61	10972.1
294.63	11226.5	10968.4	9125.24	8872.77	11220.9
294.58	11469.6	11246	9124.81	8871.83	11499
294.53	11676	11555.7	9124.29	8870.77	11809.2
294.48	12065.2	11900.2	9123.65	8869.58	12154.3
294.43	12503.2	12282.4	9122.89	8868.25	12537.1
294.38	12733.9	12705.2	9121.97	8866.75	12960.5
294.33	13382.6	13171.3	9120.9	8865.07	13427.2
294.28	13985.8	13683.3	9119.64	8863.2	13939.7
294.23	14505.6	14243.2	9118.2	8861.11	14500.3
294.18	15044.9	14852.8	9116.54	8858.79	15110.6
294.13	15916.5	15512.9	9114.66	8856.21	15771.3
294.08	16728.2	16223.1	9112.52	8853.38	16482.2
294.03	17473.5	16981.9	9110.14	8850.26	17241.8
293.98	18167.8	17785.9	9107.49	8846.85	18046.5
293.93	19113.7	18629.4	9104.56	8843.14	18890.8
293.88	20028.9	19504.3	9101.33	8839.11	19766.5
293.83	20507.3	20399.4	9097.81	8834.76	20662.5
293.78	21548.4	21300.6	9094.01	8830.1	21564.5
293.73	22449.4	22190.1	9089.92	8825.13	22454.9
293.68	23530.9	23047.7	9085.57	8819.86	23313.4
293.63	24139.6	23850.6	9080.97	8814.31	24117.2
293.58	24514.4	24575.4	9076.12	8808.49	24843
293.53	25348.7	25199.7	9071.06	8802.42	25468.4
293.48	25853.7	25705.1	9065.82	8796.14	25974.8
293.43	26014	26079.9	9060.41	8789.65	26350.6
293.38	26794.5	26323.1	9054.88	8783.02	26595
293.33	26745.5	26447.9	9049.29	8776.29	26720.9
293.28	26703.9	26484.2	9043.7	8769.51	26758.4
293.23	27137.9	26468.8	9038.12	8762.71	26744.2
293.18	26640.2	26314.3	9032.61	8755.95	26590.9
293.13	26063.5	25995.6	9027.22	8749.25	26273.6
293.08	25476.9	25526.1	9021.96	8742.65	25805.4
293.03	24849.3	24924.5	9016.92	8736.22	25205.2
292.98	24546.1	24213.3	9012.11	8729.98	24495.4
292.93	23733.6	23417.1	9007.57	8723.97	23700.7
292.88	23246.5	22560.4	9003.36	8718.23	22845.6
292.83	22136.8	21666.7	8999.49	8712.78	21953.4
292.78	21102.1	20757	8995.95	8707.62	21045.3
292.73	20309.6	19849.3	8992.77	8702.75	20139.4
292.68	19252.5	18958.7	8989.95	8698.2	19250.4
292.63	18556.9	18096.7	8987.51	8693.97	18390.3
292.58	17870	17272.2	8985.45	8690.06	17567.6
292.53	16953.7	16491.3	8983.78	8686.48	16788.6
292.48	16081.5	15757.7	8982.49	8683.22	16056.9
292.43	15461.6	15073.5	8981.54	8680.24	15374.8
292.38	14553.1	14439.3	8980.94	8677.53	14742.7
292.33	13910.1	13854.5	8980.64	8675.07	14160.1
292.28	13316.1	13317.8	8980.66	8672.85	13625.6
292.23	13014	12827.2	8980.99	8670.86	13137.3
292.18	12625.3	12380.4	8981.6	8669.08	12692.9
292.13	12252.2	11974.7	8982.46	8667.48	12289.7
292.08	11677.8	11607.5	8983.58	8666.06	11925
292.03	11330	11275.9	8984.93	8664.78	11596.1
291.98	11156.7	10977.3	8986.49	8663.62	11300.2
291.93	10905.6	10709	8988.25	8662.58	11034.7
291.88	10482.6	10468.4	8990.2	8661.63	10797
291.83	10537.8	10253.2	8992.32	8660.78	10584.7
291.78	10351.3	10061	8994.63	8660	10395.6
291.73	10204.6	9889.64	8997.09	8659.28	10227.5
291.68	10135.8	9737.24	8999.72	8658.61	10078.3
291.63	10215.2	9601.94	9002.5	8658	9946.43
291.58	10028.2	9482.02	9005.44	8657.43	9830.02
291.53	9928.71	9375.92	9008.51	8656.89	9727.54
291.48	9772.77	9282.24	9011.73	8656.38	9637.59
291.43	9684.71	9199.67	9015.12	8655.9	9558.88
291.38	9741.17	9127.01	9018.64	8655.44	9490.21
291.33	9772.6	9063.2	9022.3	8654.99	9430.5
291.28	9535.71	9007.26	9026.13	8654.58	9378.82
291.23	9410.69	8958.33	9030.12	8654.18	9334.26
291.18	9769.08	8915.59	9034.27	8653.81	9296.06
291.13	9724.45	8878.34	9038.59	8653.45	9263.48
291.08	9404.26	8845.92	9043.07	8653.11	9235.88
291.03	9368.06	8817.77	9047.72	8652.78	9212.71
290.98	9254.67	8793.36	9052.53	8652.45	9193.44
290.93	9351.2	8772.22	9057.52	8652.13	9177.62
290.88	9392.37	8753.97	9062.69	8651.81	9164.84
290.83	9352.06	8738.23	9068.06	8651.52	9154.77
290.78	9593.75	8724.7	9073.62	8651.24	9147.08
290.73	9415.74	8713.07	9079.38	8650.97	9141.48
290.68	9186.89	8703.08	9085.34	8650.69	9137.73
290.63	9214.48	8694.51	9091.49	8650.41	9135.59
290.58	9216.81	8687.18	9097.86	8650.13	9134.91
290.53	9346.34	8680.92	9104.44	8649.86	9135.5
290.48	9391.47	8675.57	9111.25	8649.59	9137.23
290.43	9377	8671.02	9118.3	8649.33	9139.99
290.38	9294.03	8667.14	9125.59	8649.07	9143.66
290.33	9205.91	8663.81	9133.11	8648.8	9148.12
290.28	9334.56	8660.97	9140.88	8648.52	9153.33
290.23	9257.87	8658.53	9148.9	8648.23	9159.2
290.18	9368.05	8656.45	9157.2	8647.95	9165.7
290.13	9655.7	8654.67	9165.77	8647.66	9172.77
290.08	9417.08	8653.14	9174.63	8647.38	9180.39
290.03	9266.32	8651.81	9183.78	8647.09	9188.5
289.98	9322.37	8650.66	9193.23	8646.79	9197.1
289.93	9464.46	8649.65	9203	8646.49	9206.15
289.88	9357.42	8648.75	9213.08	8646.18	9215.65
289.83	9355.35	8647.95	9223.49	8645.86	9225.58
289.78	9461.01	8647.25	9234.26	8645.55	9235.95
289.73	9468.31	8646.61	9245.38	8645.24	9246.75
289.68	9501.22	8646.02	9256.87	8644.92	9257.97
289.63	9570.73	8645.48	9268.73	8644.59	9269.62
289.58	9465.52	8644.98	9281	8644.26	9281.71
289.53	9565.89	8644.49	9293.66	8643.92	9294.23
289.48	9400.98	8644.02	9306.72	8643.56	9307.18
289.43	9520.41	8643.56	9320.21	8643.2	9320.57
289.38	9375.72	8643.11	9334.14	8642.82	9334.43
289.33	9809.78	8642.67	9348.53	8642.44	9348.76
289.28	9807.66	8642.23	9363.39	8642.05	9363.58
289.23	9745.66	8641.79	9378.74	8641.65	9378.89
289.18	9668.02	8641.36	9394.6	8641.24	9394.71
289.13	9768.12	8640.92	9410.97	8640.83	9411.06
289.08	9624.64	8640.48	9427.88	8640.41	9427.95
289.03	9794.84	8640.02	9445.33	8639.96	9445.39
288.98	9747.89	8639.56	9463.37	8639.52	9463.41
288.93	9706.54	8639.12	9482.01	8639.08	9482.05
288.88	9700.57	8638.68	9501.29	8638.66	9501.31
288.83	9956.84	8638.26	9521.21	8638.24	9521.23
288.78	9786.88	8637.83	9541.79	8637.82	9541.81
288.73	9607.09	8637.41	9563.06	8637.39	9563.07
288.68	9454.18	8636.99	9585.04	8636.98	9585.05
288.63	9548.04	8636.58	9607.76	8636.57	9607.76
288.58	9724.86	8636.18	9631.24	8636.18	9631.24
288.53	9640.03	8635.78	9655.49	8635.77	9655.5
288.48	9561.17	8635.39	9680.57	8635.39	9680.57
288.43	9556.13	8635	9706.49	8635	9706.49
288.38	9522.14	8634.61	9733.26	8634.61	9733.27
288.33	9709.17	8634.23	9760.94	8634.23	9760.94
288.28	9621.79	8633.84	9789.54	8633.84	9789.54
288.23	9723.08	8633.45	9819.1	8633.45	9819.1
288.18	9638.86	8633.06	9849.65	8633.06	9849.65
288.13	9387.81	8632.66	9881.23	8632.66	9881.23
288.08	9547.74	8632.25	9913.87	8632.25	9913.87
288.03	9755.6	8631.83	9947.63	8631.83	9947.63
287.98	9887.52	8631.42	9982.56	8631.42	9982.56
287.93	9632.7	8630.99	10018.7	8630.99	10018.7
287.88	9840.69	8630.57	10056.1	8630.57	10056.1
287.83	9749.9	8630.13	10094.9	8630.13	10094.9
287.78	9689.15	8629.66	10135	8629.66	10135
287.73	9872.05	8629.18	10176.6	8629.18	10176.6
287.68	9727.2	8628.69	10219.7	8628.69	10219.7
287.63	9994.45	8628.19	10264.5	8628.19	10264.5
287.58	10150.4	8627.68	10311	8627.68	10311
287.53	9979.99	8627.15	10359.4	8627.15	10359.4
287.48	10130.4	8626.6	10409.8	8626.6	10409.8
287.43	9908.69	8626.02	10462.3	8626.02	10462.3
287.38	10028.2	8625.41	10517.1	8625.41	10517.1
287.33	10271.7	8624.76	10574.3	8624.76	10574.3
287.28	10460.9	8624.07	10634.2	8624.07	10634.2
287.23	10524	8623.35	10697.1	8623.35	10697.1
287.18	10809.3	8622.6	10763.1	8622.6	10763.1
287.13	10812.3	8621.82	10832.5	8621.82	10832.5
287.08	10916.3	8620.99	10905.8	8620.99	10905.8
287.03	10958.4	8620.12	10983.3	8620.12	10983.3
286.98	10995.3	8619.2	11065.3	8619.2	11065.3
286.93	11091.3	8618.26	11152.4	8618.26	11152.4
286.88	11110.8	8617.27	11245.2	8617.27	11245.2
286.83	11310.2	8616.24	11344.1	8616.24	11344.1
286.78	11361	8615.17	11449.8	8615.17	11449.8
286.73	11424.6	8614.05	11563	8614.05	11563
286.68	11689.7	8612.88	11684.5	8612.88	11684.5
286.63	11885.5	8611.66	11815.1	8611.66	11815.1
286.58	11898.4	8610.38	11955.8	8610.38	11955.8
286.53	12376.6	8609.02	12107.6	8609.02	12107.6
286.48	12419.4	8607.6	12271.4	8607.6	12271.4
286.43	12400	8606.1	12448.6	8606.1	12448.6
286.38	12814.9	8604.52	12640.2	8604.52	12640.2
286.33	13150.5	8602.86	12847.6	8602.86	12847.6
286.28	13212.9	8601.1	13072.1	8601.1	13072.1
286.23	13341.7	8599.24	13315.2	8599.24	13315.2
286.18	13743.4	8597.29	13578.2	8597.29	13578.2
286.13	14173.3	8595.23	13862.6	8595.23	13862.6
286.08	14477.4	8593.05	14169.8	8593.05	14169.8
286.03	14681.8	8590.75	14501.1	8590.75	14501.1
285.98	15001.6	8588.32	14857.9	8588.32	14857.9
285.93	15435.2	8585.75	15241.1	8585.75	15241.1
285.88	15748.4	8583.02	15651.8	8583.02	15651.8
285.83	16254.1	8580.13	16090.6	8580.13	16090.6
285.78	16577.7	8577.08	16557.7	8577.08	16557.7
285.73	17260.1	8573.86	17053	8573.86	17053
285.68	17893.5	8570.45	17575.8	8570.45	17575.8
285.63	18225.1	8566.84	18124.4	8566.84	18124.4
285.58	18648.8	8563.01	18696.9	8563.01	18696.9
285.53	19295.1	8558.98	19289.9	8558.98	19289.9
285.48	19887.8	8554.74	19899.4	8554.74	19899.4
285.43	20602.2	8550.28	20519.9	8550.28	20519.9
285.38	21427.1	8545.61	21145	8545.61	21145
285.33	21634.6	8540.73	21766.9	8540.73	21766.9
285.28	22104.2	8535.64	22376.9	8535.64	22376.9
285.23	22626.1	8530.33	22965.1	8530.33	22965.1
285.18	23132.2	8524.81	23521	8524.81	23521
285.13	23749.8	8519.1	24033.9	8519.1	24033.9
285.08	24152.3	8513.21	24493.2	8513.21	24493.2
285.03	24872.6	8507.17	24889.2	8507.17	24889.2
284.98	25079.1	8500.99	25213.8	8500.99	25213.8
284.93	25230.4	8494.69	25460.8	8494.69	25460.8
284.88	25496.9	8488.3	25627.1	8488.3	25627.1
284.83	25684.9	8481.83	25712.5	8481.83	25712.5
284.78	25579.8	8475.32	25716.5	8475.32	25716.5
284.73	25313.5	8468.82	25589	8468.82	25589
284.68	25255.6	8462.38	25316.5	8462.38	25316.5
284.63	25278.2	8456.02	24908.4	8456.02	24908.4
284.58	24615.5	8449.79	24378.2	8449.79	24378.2
284.53	23861.9	8443.72	23742.7	8443.72	23742.7
284.48	23260.4	8437.84	23020.8	8437.84	23020.8
284.43	22716.8	8432.18	22232.2	8432.18	22232.2
284.38	21492.6	8426.78	21396.6	8426.78	21396.6
284.33	20991.1	8421.66	20532.8	8421.66	20532.8
284.28	20219.3	8416.85	19657.9	8416.85	19657.9
284.23	19170.1	8412.38	18786.9	8412.38	18786.9
284.18	18110.9	8408.21	17932.2	8408.21	17932.2
284.13	17282.5	8404.37	17104.4	8404.37	17104.4
284.08	16224.4	8400.87	16311.3	8400.87	16311.3
284.03	15431.8	8397.69	15558.9	8397.69	15558.9
283.98	14874.2	8394.81	14851.1	8394.81	14851.1
283.93	14207.4	8392.24	14190.5	8392.24	14190.5
283.88	13045.8	8389.95	13578.2	8389.95	13578.2
283.83	12616.8	8387.92	13014	8387.92	13014
283.78	12196.4	8386.12	12497.1	8386.12	12497.1
283.73	11626.1	8384.52	12026	8384.52	12026
283.68	11225	8383.11	11598.7	8383.11	11598.7
283.63	10837.5	8381.88	11212.8	8381.88	11212.8
283.58	10686.9	8380.81	10865.7	8380.81	10865.7
283.53	10470.2	8379.86	10554.7	8379.86	10554.7
283.48	10184.5	8379.03	10277.2	8379.03	10277.2
283.43	9833.24	8378.29	10030.3	8378.29	10030.3
283.38	9677.43	8377.63	9811.5	8377.63	9811.5
283.33	9571.08	8377.05	9618.16	8377.05	9618.16
283.28	9408.66	8376.52	9447.88	8376.52	9447.88
283.23	9472.12	8376.05	9298.38	8376.05	9298.38
283.18	9306.72	8375.64	9167.53	8375.64	9167.53
283.13	9163.56	8375.28	9053.36	8375.28	9053.36
283.08	9145.63	8374.94	8954.01	8374.94	8954.01
283.03	9057.87	8374.63	8867.82	8374.63	8867.82
282.98	8953.07	8374.35	8793.27	8374.35	8793.27
282.93	8855.4	8374.09	8728.98	8374.09	8728.98
282.88	9025.37	8373.88	8673.7	8373.88	8673.7
282.83	8888.52	8373.68	8626.3	8373.68	8626.3
282.78	8766.58	8373.5	8585.77	8373.5	8585.77
282.73	8634.45	8373.35	8551.23	8373.35	8551.23
282.68	8380.74	8373.2	8521.86	8373.2	8521.86
282.63	8806.39	8373.08	8496.97	8373.08	8496.97
282.58	8557.03	8372.96	8475.93	8372.96	8475.93
282.53	8665.2	8372.87	8458.21	8372.87	8458.21
282.48	8582.5	8372.79	8443.32	8372.79	8443.32
282.43	8503.6	8372.71	8430.85	8372.71	8430.85
282.38	8562.43	8372.64	8420.43	8372.64	8420.43
282.33	8394.6	8372.57	8411.73	8372.57	8411.73
282.28	8537.77	8372.5	8404.51	8372.5	8404.51
282.23	8569.73	8372.43	8398.52	8372.43	8398.52
282.18	8479.52	8372.37	8393.56	8372.37	8393.56
282.13	8562.61	8372.3	8389.48	8372.3	8389.48
282.08	8625.96	8372.24	8386.12	8372.24	8386.12
282.03	8471.42	8372.18	8383.36	8372.18	8383.36
281.98	8674.55	8372.12	8381.11	8372.12	8381.11
281.93	8566.56	8372.07	8379.26	8372.07	8379.26
281.88	8365.9	8372.01	8377.76	8372.01	8377.76
281.83	8444.59	8371.96	8376.54	8371.96	8376.54
281.78	8443.34	8371.91	8375.55	8371.91	8375.55
281.73	8478.02	8371.88	8374.75	8371.88	8374.75
281.68	8517.84	8371.84	8374.11	8371.84	8374.11
281.63	8371.93	8371.82	8373.6	8371.82	8373.6
281.58	8498.06	8371.8	8373.2	8371.8	8373.2
281.53	8351.43	8371.78	8372.88	8371.78	8372.88
281.48	8310.9	8371.76	8372.62	8371.76	8372.62
281.43	8449.51	8371.75	8372.42	8371.75	8372.42
281.38	8411.91	8371.74	8372.26	8371.74	8372.26
281.33	8322.87	8371.74	8372.14	8371.74	8372.14
281.28	8364.48	8371.73	8372.04	8371.73	8372.04
281.23	8392.74	8373.96	8374.2	8373.96	8374.2
281.18	8346.18	8376.19	8376.37	8376.19	8376.37
281.13	8406.26	8378.42	8378.56	8378.42	8378.56
281.08	8377.94	8380.65	8380.76	8380.65	8380.76
281.03	8354.83	8382.88	8382.96	8382.88	8382.96
280.98	8482.68	8385.11	8385.17	8385.11	8385.17
280.93	8477.56	8387.34	8387.39	8387.34	8387.39
280.88	8263.16	8389.57	8389.6	8389.57	8389.6
280.83	8513.21	8391.8	8391.83	8391.8	8391.83
280.78	8509.9	8394.03	8394.05	8394.03	8394.05
280.73	8466.53	8396.26	8396.27	8396.26	8396.27
280.68	8380.37	8398.49	8398.5	8398.49	8398.5
280.63	8371.72	8400.72	8400.73	8400.72	8400.73
280.58	8508.65	8402.95	8402.95	8402.95	8402.95
280.53	8607.51	8405.18	8405.18	8405.18	8405.18
280.48	8560.48	8407.41	8407.41	8407.41	8407.41
280.43	8441.02	8409.64	8409.64	8409.64	8409.64
280.38	8455.52	8411.87	8411.87	8411.87	8411.87
280.33	8377.8	8414.1	8414.1	8414.1	8414.1
280.28	8327.19	8416.33	8416.33	8416.33	8416.33
280.23	8498.65	8418.56	8418.56	8418.56	8418.56
280.18	8485.21	8420.79	8420.79	8420.79	8420.79
280.13	8360.12				8360.12

## Sheet: Figure 1g
Binding Energy (E)		O1s	O1s Scan A	Backgnd.	Envelope
eV	Counts / s (Residuals × 10)	Counts / s (Residuals × 10)	Counts / s (Residuals × 10)	Counts / s (Residuals × 10)	Counts / s (Residuals × 10)
541.18	10721.9				10745.1
541.13	10674.8				10698.7
541.08	10638				10662.6
541.03	10581.3				10606.7
540.98	10525.9				10552.1
540.93	10484				10511
540.88	10455.9				10483.7
540.83	10450.3				10479.1
540.78	10459.4				10489
540.73	10444				10474.5
540.68	10382.6				10414.1
540.63	10312.8				10345.3
540.58	10274				10307.4
540.53	10254				10288.5
540.48	10243.3				10278.9
540.43	10214.8				10251.5
540.38	10226.7				10264.5
540.33	10214.9				10254
540.28	10221.1				10261.3
540.23	10274				10315.5
540.18	10342.2				10385
540.13	10345.5				10389.6
540.08	10353.9				10399.4
540.03	10316				10362.9
539.98	10252.7				10301
539.93	10201.3				10251.2
539.88	10119.1				10170.6
539.83	10101				10154
539.78	10115.6				10170.3
539.73	10095.6				10152
539.68	10082.2				10140.4
539.63	10093.1				10153
539.58	10108.3				10170.1
539.53	10123.6				10187.3
539.48	10135.4				10201.2
539.43	10146.4				10214.2
539.38	10163.7				10233.6
539.33	10204.9				10276.9
539.28	10267.9				10342.2
539.23	10310.7				10387.4
539.18	10343.2				10422.2
539.13	10356.2				10437.7
539.08	10362.7				10446.7
539.03	10329.9				10416.6
538.98	10307.6				10396.9
538.93	10269.7				10361.8
538.88	10203.9				10298.9
538.83	10178.7				10276.6
538.78	10186.7				10287.7
538.73	10133.3				10237.4
538.68	10161.6				10269
538.63	10176.3				10287.1
538.58	10197.4				10311.7
538.53	10244.1				10362
538.48	10264.2				10385.8
538.43	10240.1				10365.5
538.38	10190				10319.3
538.33	10216.2				10349.6
538.28	10254.9				10392.6
538.23	10276.6				10418.6
538.18	10313.4				10460
538.13	10350.8				10502.1
538.08	10390.9				10547.1
538.03	10423.4				10584.7
537.98	10491.5				10658.1
537.93	10515.5				10687.5
537.88	10555.4				10733.3
537.83	10552.1				10735.9
537.78	10580.8				10771
537.73	10541.5				10738.3
537.68	10579.7				10783.4
537.63	10607.9				10819.1
537.58	10670.8				10889.8
537.53	10759				10986.2
537.48	10828.1				11064.2
537.43	10866.2				11111.7
537.38	10870.5				11126.2
537.33	10860.3				11126.9
537.28	10894.7				11173.2
537.23	10932.4				11223.8
537.18	10913.6				11219.1
537.13	10888.7				11209.7
537.08	10904.1				11242
537.03	10949.2	11126	11360.2	11064.8	11421.4
536.98	11025.6	11138.3	11370.1	11065.5	11442.9
536.93	11127.7	11152.7	11380.4	11066.3	11466.8
536.88	11254.9	11169.4	11390.9	11067	11493.2
536.83	11365.2	11188.8	11401.7	11067.7	11522.8
536.78	11456.3	11211.4	11412.9	11068.5	11555.8
536.73	11499.9	11237.6	11424.3	11069.2	11592.7
536.68	11599.7	11268.1	11436.1	11070	11634.3
536.63	11705.3	11303.4	11448.3	11070.7	11681
536.58	11789.4	11344.3	11460.8	11071.5	11733.6
536.53	11913.2	11391.5	11473.6	11072.2	11792.9
536.48	12111.5	11446	11486.9	11072.9	11860
536.43	12274.3	11508.9	11500.5	11073.7	11935.7
536.38	12418.2	11581.2	11514.6	11074.4	12021.3
536.33	12571.5	11664.3	11529	11075.2	12118.2
536.28	12822	11759.7	11543.9	11075.9	12227.7
536.23	13072.2	11868.9	11559.2	11076.6	12351.5
536.18	13250.1	11993.9	11575	11077.4	12491.5
536.13	13431.1	12136.6	11591.2	11078.1	12649.7
536.08	13598.7	12299.3	11608	11078.9	12828.4
536.03	13772.6	12484.5	11625.2	11079.6	13030.1
535.98	13970.9	12695	11642.9	11080.4	13257.6
535.93	14149.9	12933.8	11661.2	11081.1	13513.9
535.88	14390.1	13204.4	11680	11081.8	13802.5
535.83	14702.8	13510.4	11699.4	11082.6	14127.2
535.78	15061.6	13855.9	11719.3	11083.3	14491.9
535.73	15475	14245.5	11739.9	11084.1	14901.2
535.68	15937.4	14683.9	11761	11084.8	15360.1
535.63	16436	15176.6	11782.8	11085.6	15873.9
535.58	16949.6	15729.4	11805.3	11086.3	16448.4
535.53	17509.6	16348.6	11828.5	11087	17090.1
535.48	18159.6	17041.1	11852.3	11087.8	17805.7
535.43	18778.6	17814.3	11876.9	11088.5	18602.7
535.38	19468.9	18676.3	11902.2	11089.3	19489.2
535.33	20322.2	19635.5	11928.3	11090	20473.7
535.28	21297.7	20701.2	11955.2	11090.8	21565.6
535.23	22340.9	21883.3	11982.9	11091.5	22774.7
535.18	23477.7	23192.2	12011.5	11092.2	24111.4
535.13	24759.3	24638.9	12040.9	11093	25586.8
535.08	26220.4	26235.2	12071.3	11093.7	27212.8
535.03	27821.8	27993.3	12102.6	11094.5	29001.4
534.98	29739.2	29925.6	12134.9	11095.2	30965.3
534.93	31880.5	32045.4	12168.2	11096	33117.7
534.88	34208.8	34365.9	12202.6	11096.7	35471.8
534.83	36864.5	36900.2	12238.2	11097.4	38040.9
534.78	39823.2	39661.6	12274.9	11098.2	40838.2
534.73	42954.6	42662.5	12312.8	11098.9	43876.4
534.68	46445.3	45914.8	12352	11099.7	47167.1
534.63	50235.1	49428.7	12392.5	11100.4	50720.8
534.58	54306.1	53212.6	12434.5	11101.2	54545.9
534.53	58570.5	57272.2	12478	11101.9	58648.3
534.48	63186.6	61609.8	12523.1	11102.6	63030.3
534.43	68059.6	66223.2	12569.9	11103.4	67689.7
534.38	73161.9	71104.5	12618.5	11104.1	72618.9
534.33	78661.2	76239.3	12669.1	11104.9	77803.5
534.28	84241.8	81604.9	12721.8	11105.6	83221
534.23	89996.3	87169.3	12776.7	11106.3	88839.7
534.18	95930	92889.9	12834	11107.1	94616.9
534.13	101816	98712.3	12894	11107.8	100498
534.08	107665	104570	12956.8	11108.6	106418
534.03	113225	110382	13022.6	11109.3	112295
533.98	118746	116058	13091.7	11110.1	118040
533.93	124035	121497	13164.3	11110.8	123550
533.88	128966	126588	13240.9	11111.5	128717
533.83	133581	131220	13321.5	11112.3	133429
533.78	137729	135288	13406.7	11113	137582
533.73	141332	138699	13496.6	11113.8	141082
533.68	144409	141386	13591.8	11114.5	143864
533.63	146746	143322	13692.5	11115.3	145899
533.58	148388	144533	13799	11116	147216
533.53	149095	145119	13911.9	11116.7	147914
533.48	149246	145272	14031.3	11117.5	148186
533.43	148598	145112	14157.7	11118.2	148151
533.38	147121	144196	14291.4	11119	147368
533.33	145017	142497	14432.7	11119.7	145810
533.28	142092	140058	14581.7	11120.5	143519
533.23	138799	136939	14738.7	11121.2	140556
533.18	135189	133212	14903.9	11121.9	136994
533.13	131164	128961	15077.1	11122.7	132915
533.08	126915	124274	15258.5	11123.4	128409
533.03	122258	119243	15447.8	11124.2	123566
532.98	117370	113956	15644.8	11124.9	118476
532.93	112324	108499	15849.2	11125.7	113223
532.88	107253	102952	16060.3	11126.4	107886
532.83	102084	97385.3	16277.5	11127.1	102536
532.78	96916.5	91861.4	16500.2	11127.9	97233.7
532.73	91888.1	86433.5	16727.3	11128.6	92032.2
532.68	86923.5	81146	16957.7	11129.4	86974.4
532.63	82102.8	76034.5	17190.4	11130.1	82094.8
532.58	77504.6	71126.5	17424	11130.8	77419.7
532.53	73140.1	66442.5	17657.1	11131.6	72967.9
532.48	69146.1	61996.3	17888.1	11132.3	68752.1
532.43	65395.8	57796.6	18115.6	11133.1	64779.1
532.38	61812	53847.1	18337.8	11133.8	61051.1
532.33	58440.5	50147.9	18553.3	11134.6	57566.6
532.28	55231	46695.7	18760.3	11135.3	54320.7
532.23	52243.5	43485	18957.4	11136	51306.4
532.18	49409.1	40508.2	19143	11136.8	48514.4
532.13	46759.4	37756.1	19315.9	11137.5	45934.5
532.08	44487.7	35218.6	19474.9	11138.3	43555.3
532.03	42271.2	32885	19619.1	11139	41365.1
531.98	40160.2	30743.9	19747.7	11139.8	39351.9
531.93	38195.7	28784	19860.3	11140.5	37503.9
531.88	36398.6	26993.9	19956.8	11141.2	35809.5
531.83	34687.7	25362.2	20037.4	11142	34257.6
531.78	33096.7	23877.9	20102.5	11142.7	32837.7
531.73	31678.3	22530.4	20153	11143.5	31540
531.68	30353.3	21309.3	20190.3	11144.2	30355.4
531.63	29110.6	20204.9	20215.8	11145	29275.8
531.58	27962.8	19207.9	20231.5	11145.7	28293.7
531.53	27045.6	18309.4	20239.7	11146.4	27402.7
531.48	26148.3	17501.1	20242.9	11147.2	26596.8
531.43	25323	16775.3	20242.7	11147.9	25870.1
531.38	24482.5	16124.7	20218.1	11148.7	25194.1
531.33	23756.7	15542.5	20160.3	11149.4	24553.4
531.28	23144.5	15022.4	20070	11150.2	23942.3
531.23	22557.7	14558.6	19948.3	11150.9	23356
531.18	22036.3	14145.8	19796.4	11151.6	22790.5
531.13	21502.7	13778.9	19615.9	11152.4	22242.4
531.08	21124.3	13453.4	19408.9	11153.1	21709.2
531.03	20723.2	13165.2	19177.3	11153.9	21188.7
530.98	20374.1	12910.5	18923.7	11154.6	20679.5
530.93	20052.1	12685.6	18650.5	11155.4	20180.8
530.88	19710.7	12487.6	18360.5	11156.1	19692
530.83	19341.8	12313.5	18056.3	11156.8	19212.9
530.78	18939.6	12160.7	17740.7	11157.6	18743.8
530.73	18593.7	12026.8	17416.6	11158.3	18285.1
530.68	18217.7	11909.7	17086.7	11159.1	17837.4
530.63	17802.1	11807.6	16753.6	11159.8	17401.4
530.58	17424.6	11718.6	16420	11160.5	16978
530.53	17109.7	11641.2	16088.2	11161.3	16568.1
530.48	16797.8	11574	15760.5	11162	16172.5
530.43	16496.5	11515.9	15438.9	11162.8	15792
530.38	16162	11465.6	15125.3	11163.5	15427.4
530.33	15831.3	11422.3	14821.3	11164.3	15079.4
530.28	15411.7	11385	14528.4	11165	14748.4
530.23	15010.5	11353	14247.7	11165.7	14435
530.18	14647.9	11325.6	13980.2	11166.5	14139.4
530.13	14202.2	11302.2	13726.6	11167.2	13861.6
530.08	13792.1	11282.3	13487.5	11168	13601.8
530.03	13382.9	11265.3	13263.1	11168.7	13359.7
529.98	12980.3	11251	13053.6	11169.5	13135.1
529.93	12618.4	11238.8	12859	11170.2	12927.7
529.88	12318.7	11228.6	12679.1	11170.9	12736.8
529.83	12062.3	11220.1	12513.6	11171.7	12562
529.78	11810.7	11213	12362	11172.4	12402.6
529.73	11595.7	11207.1	12223.9	11173.2	12257.8
529.68	11449.9	11202.2	12098.5	11173.9	12126.9
529.63	11291	11198.2	11985.3	11174.7	12008.9
529.58	11163.8	11195	11883.6	11175.4	11903.2
529.53	11041.6				11674.2
529.48	10874.1				11422.1
529.43	10713				11186
529.38	10545.7				10952.4
529.33	10381.6				10730.1
529.28	10201.3				10498.9
529.23	10048				10301.1
529.18	9909.68				10124.2
529.13	9789.39				9970.59
529.08	9716.38				9868.86
529.03	9703.1				9830.95
528.98	9711.08				9817.89
528.93	9692.38				9781.29
528.88	9729.73				9803.47
528.83	9760.31				9821.25
528.78	9739.09				9789.26
528.73	9648.43				9689.59
528.68	9593.52				9627.17
528.63	9539.57				9566.97
528.58	9486.66				9508.9
528.53	9439.66				9457.64
528.48	9388.69				9403.17
528.43	9347.9				9359.52
528.38	9285.57				9294.87
528.33	9240.5				9247.9
528.28	9223.57				9229.45
528.23	9188.48				9193.13
528.18	9129.85				9133.51
528.13	9112.02				9114.9
528.08	9049.17				9051.42
528.03	9010.25				9012
527.98	9034.81				9036.17
527.93	9048.81				9049.86
527.88	9110.7				9111.51
527.83	9175.68				9176.31
527.78	9232.71				9233.19
527.73	9241.49				9241.85
527.68	9222.32				9222.6
527.63	9199.78				9199.99
527.58	9170.48				9170.64
527.53	9151.24				9151.36
527.48	9127.2				9127.28
527.43	9148.28				9148.35
527.38	9131.31				9131.36
527.33	9120.03				9120.07
527.28	9131.5				9131.52
527.23	9136.71				9136.73
527.18	9110.32				9110.33
527.13	9132.78				9132.79
527.08	9123.44				9123.44
527.03	9104.04				9104.05
526.98	9103.28				9103.28
526.93	9070.37				9070.37
526.88	9052.49				9052.49
526.83	9049.87				9049.87
526.78	9069.35				9069.36
526.73	9102.21				9102.21
526.68	9111.49				9111.49
526.63	9110.46				9110.46
526.58	9074.65				9074.65
526.53	9045.3				9045.3
526.48	9029.69				9029.69
526.43	9057.03				9057.03
526.38	9063.12				9063.12
526.33	9036.79				9036.79
526.28	9046.93				9046.93
526.23	9044.32				9044.32
526.18	9035.94				9035.94
526.13	9079.32				9079.32
526.08	9115.35				9115.35
526.03	9197.74				9197.74
525.98	9245.9				9245.9
525.93	9282.33				9282.33
525.88	9299.03				9299.03
525.83	9263.14				9263.14
525.78	9199.64				9199.64
525.73	9142.85				9142.85
525.68	9057.83				9057.83
525.63	8990.69				8990.69
525.58	8892.07				8892.07
525.53	8827.07				8827.07
525.48	8816.9				8816.9
525.43	8833.08				8833.08
525.38	8868.16				8868.16
525.33	8881.13				8881.13
525.28	8909.26				8909.26
525.23	8910.14				8910.14
525.18	8899.84				8899.84

## Sheet: Figure 1h
Binding Energy (E)		F1s Scan A	F1s Scan B	Backgnd.	Envelope
eV	Counts / s (Residuals × 5)	Counts / s (Residuals × 5)	Counts / s (Residuals × 5)	Counts / s (Residuals × 5)	Counts / s (Residuals × 5)
696.13	20742.5	21127	20598.6	20598.6	21127
696.08	20582.2	21101.8	20573.5	20573.5	21101.8
696.03	20753.1	21061.3	20532.9	20532.9	21061.3
695.98	20539	21004.2	20475.9	20475.9	21004.2
695.93	20626.1	21001.7	20473.3	20473.3	21001.7
695.88	20348.6	20973.3	20445	20445	20973.3
695.83	20422.7	20909.4	20381.1	20381.1	20909.4
695.78	20249.2	20883.9	20355.6	20355.6	20883.9
695.73	20019.3	20869.8	20341.4	20341.4	20869.8
695.68	20551.8	20817.9	20289.6	20289.6	20817.9
695.63	20363.1	20754	20225.6	20225.6	20754
695.58	19861.7	20751.7	20223.3	20223.3	20751.7
695.53	20176.5	20733.2	20204.8	20204.8	20733.2
695.48	20597.6	20712.3	20183.9	20183.9	20712.3
695.43	19968.7	20693.8	20165.4	20165.4	20693.8
695.38	19922.5	20639.1	20110.7	20110.7	20639.1
695.33	20385.9	20598.5	20070.1	20070.1	20598.5
695.28	20217.4	20595.6	20067.3	20067.3	20595.6
695.23	19973.5	20581.8	20053.4	20053.4	20581.8
695.18	19978.5	20565.5	20037.1	20037.1	20565.5
695.13	19932.4	20551.1	20022.7	20022.7	20551.1
695.08	19756.5	20527.8	19999.4	19999.4	20527.8
695.03	20006	20480.6	19952.2	19952.2	20480.6
694.98	20038.3	20452.2	19923.8	19923.8	20452.2
694.93	20336.3	20427.8	19899.4	19899.4	20427.8
694.88	19935.9	20402.9	19874.5	19874.5	20402.9
694.83	20122	20369.8	19841.4	19841.4	20369.8
694.78	19507.6	20336.3	19807.8	19807.8	20336.3
694.73	19797.3	20289.8	19761.3	19761.3	20289.8
694.68	19676.5	20242.7	19714.2	19714.2	20242.7
694.63	19841	20190.9	19662.4	19662.4	20190.9
694.58	19567.7	20169.1	19640.6	19640.6	20169.1
694.53	19664.4	20160.8	19632.2	19632.2	20160.8
694.48	19569	20160.8	19632.2	19632.2	20160.8
694.43	19709.5	20160.8	19632.1	19632.1	20160.8
694.38	19270.8	20160.9	19632.1	19632.1	20160.9
694.33	19472.6	20161	19632.1	19632.1	20161
694.28	19877.5	20161	19632.1	19632.1	20161
694.23	19989.3	20161.1	19632.1	19632.1	20161.1
694.18	19580	20161.3	19632	19632	20161.3
694.13	19963.9	20161.4	19632	19632	20161.4
694.08	19653.8	20161.6	19632	19632	20161.6
694.03	20240.4	20161.9	19631.9	19631.9	20161.9
693.98	19616.8	20162.2	19631.9	19631.9	20162.2
693.93	19639.2	20162.5	19631.8	19631.8	20162.5
693.88	20118.1	20163	19631.8	19631.8	20163
693.83	19930.2	20163.5	19631.7	19631.7	20163.5
693.78	19581.9	20164.2	19631.7	19631.7	20164.2
693.73	19565.4	20165	19631.6	19631.6	20165
693.68	20158.3	20166	19631.5	19631.5	20166
693.63	19616.8	20167.1	19631.5	19631.5	20167.1
693.58	20088.9	20168.5	19631.4	19631.4	20168.5
693.53	20337.1	20170.2	19631.3	19631.3	20170.2
693.48	20408.3	20172.2	19631.3	19631.3	20172.2
693.43	19808.1	20174.5	19631.2	19631.2	20174.5
693.38	20069.8	20177.3	19631.1	19631.1	20177.3
693.33	20055.4	20180.7	19631	19631	20180.7
693.28	19987.2	20184.6	19630.9	19630.9	20184.6
693.23	20579.2	20189.3	19630.8	19630.8	20189.3
693.18	20177.5	20194.7	19630.6	19630.6	20194.7
693.13	20162.1	20201.2	19630.5	19630.5	20201.2
693.08	20233.2	20208.8	19630.4	19630.4	20208.8
693.03	20540.6	20217.6	19630.2	19630.2	20217.6
692.98	20526.6	20228	19630.1	19630.1	20228
692.93	20503.2	20240.1	19629.9	19629.9	20240.1
692.88	20365.2	20254.2	19629.7	19629.7	20254.2
692.83	21081.6	20270.5	19629.5	19629.5	20270.5
692.78	21282.9	20289.6	19629.3	19629.3	20289.6
692.73	21178.3	20311.7	19629.1	19629.1	20311.7
692.68	21112.4	20337.2	19628.8	19628.8	20337.2
692.63	21035.4	20366.8	19628.6	19628.6	20366.8
692.58	20953.2	20400.8	19628.3	19628.3	20400.8
692.53	20868	20440.1	19628	19628	20440.1
692.48	20987.3	20485.2	19627.8	19627.8	20485.2
692.43	21195.3	20537	19627.5	19627.5	20537
692.38	21493.9	20596.3	19627.2	19627.2	20596.3
692.33	21510.5	20664.2	19626.8	19626.8	20664.2
692.28	21526.1	20741.7	19626.5	19626.5	20741.7
692.23	21866.8	20830.1	19626.1	19626.1	20830.1
692.18	22129.7	20930.6	19625.7	19625.7	20930.6
692.13	22222.5	21044.9	19625.3	19625.3	21044.9
692.08	22229.3	21174.6	19624.9	19624.9	21174.6
692.03	22385.2	21321.5	19624.4	19624.4	21321.5
691.98	22124.7	21487.6	19623.9	19623.9	21487.6
691.93	22678.3	21675.1	19623.4	19623.4	21675.1
691.88	22879.5	21886.4	19622.8	19622.8	21886.4
691.83	23089.4	22124.3	19622.2	19622.2	22124.3
691.78	23443.5	22391.5	19621.6	19621.6	22391.5
691.73	23623.8	22691.2	19620.9	19620.9	22691.2
691.68	24404.2	23026.9	19620.2	19620.2	23026.9
691.63	24622.3	23402.2	19619.4	19619.4	23402.2
691.58	24668	23821.1	19618.5	19618.5	23821.1
691.53	24978.6	24288	19617.6	19617.6	24288
691.48	25501.1	24807.4	19616.6	19616.6	24807.4
691.43	25892	25384.4	19615.5	19615.5	25384.4
691.38	26511.3	26024.3	19614.3	19614.3	26024.3
691.33	27219.6	26732.7	19613	19613	26732.7
691.28	28357.3	27515.6	19611.6	19611.6	27515.6
691.23	28608.2	28379.5	19610.1	19610.1	28379.5
691.18	29443.8	29331	19608.4	19608.4	29331
691.13	30908.2	30377.3	19606.6	19606.6	30377.3
691.08	31845.7	31525.8	19604.6	19604.6	31525.8
691.03	32675.1	32784.1	19602.5	19602.5	32784.1
690.98	34213.9	34160.4	19600.1	19600.1	34160.4
690.93	34939.7	35662.8	19597.5	19597.5	35662.8
690.88	37201.6	37299.8	19594.6	19594.6	37299.8
690.83	38282.4	39079.9	19591.4	19591.4	39079.9
690.78	40701.7	41011.8	19588	19588	41011.8
690.73	43016.5	43104.1	19584.1	19584.1	43104.1
690.68	45658.5	45365.3	19580	19580	45365.3
690.63	47367.7	47803.4	19575.4	19575.4	47803.4
690.58	50535.2	50426.3	19570.4	19570.4	50426.3
690.53	53447.2	53241	19565	19565	53241
690.48	56013	56253.9	19559	19559	56253.9
690.43	58878.6	59470.2	19552.5	19552.5	59470.2
690.38	62463.7	62893.9	19545.4	19545.4	62893.9
690.33	67124.4	66527.3	19537.8	19537.8	66527.3
690.28	70929.1	70370.9	19529.5	19529.5	70370.9
690.23	74586.7	74422.9	19520.6	19520.5	74422.9
690.18	78674.8	78678.6	19510.9	19510.9	78678.7
690.13	83293.2	83130.7	19500.6	19500.6	83130.7
690.08	87336.1	87768	19489.5	19489.4	87768.1
690.03	92665.9	92576	19477.6	19477.5	92576
689.98	97689.4	97535.4	19464.9	19464.8	97535.5
689.93	102067	102623	19451.4	19451.2	102623
689.88	107508	107810	19437	19436.8	107810
689.83	113019	113063	19421.7	19421.5	113064
689.78	119361	118345	19405.7	19405.4	118345
689.73	123714	123610	19388.7	19388.4	123611
689.68	129215	128813	19370.9	19370.5	128813
689.63	134129	133899	19352.2	19351.7	133899
689.58	138661	138813	19332.8	19332.1	138813
689.53	142839	143496	19312.6	19311.8	143497
689.48	148226	147889	19291.7	19290.7	147890
689.43	151660	151932	19270.2	19268.9	151933
689.38	155205	155565	19248.1	19246.5	155567
689.33	157241	158734	19225.5	19223.6	158736
689.28	159758	161387	19202.6	19200.2	161389
689.23	161746	163481	19179.3	19176.3	163484
689.18	164090	164981	19155.8	19152.2	164985
689.13	164152	165860	19132.2	19127.8	165864
689.08	164645	166101	19108.7	19103.2	166107
689.03	164497	165701	19085.3	19078.6	165707
688.98	164324	164663	19062.2	19054.1	164671
688.93	162210	163006	19039.5	19029.6	163016
688.88	161315	160759	19017.4	19005.4	160771
688.83	157486	157957	18996.1	18981.5	157972
688.78	155218	154648	18975.7	18958.1	154666
688.73	151580	150883	18956.3	18935	150904
688.68	147261	146718	18938.2	18912.6	146744
688.63	142367	142213	18921.6	18890.7	142244
688.58	138256	137427	18906.5	18869.6	137464
688.53	134546	132422	18893.4	18849.2	132467
688.48	129560	127256	18882.4	18829.5	127309
688.43	123541	121984	18873.7	18810.7	122047
688.38	119065	116659	18867.7	18792.7	116734
688.33	113949	111327	18864.6	18775.6	111416
688.28	108390	106032	18864.8	18759.3	106137
688.23	102216	100811	18868.6	18743.9	100936
688.18	96495.9	95697.1	18876.5	18729.5	95844.1
688.13	91640.8	90717.7	18888.9	18715.9	90890.8
688.08	87065.4	85895.6	18906.4	18703.1	86098.9
688.03	82719.8	81249.1	18929.4	18691.2	81487.4
687.98	77417.7	76792.3	18958.7	18680.1	77071
687.93	73224.3	72535.6	18995	18669.8	72860.7
687.88	69125.8	68485.7	19038.9	18660.2	68864.4
687.83	64612.2	64646.9	19091.5	18651.4	65086.9
687.78	61214.5	61020.3	19153.6	18643.2	61530.6
687.73	58159.3	57605.2	19226.3	18635.7	58195.8
687.68	54064.2	54398.8	19310.8	18628.8	55080.8
687.63	50987.8	51396.9	19408.4	18622.5	52182.8
687.58	48133.8	48593.9	19520.4	18616.7	49497.5
687.53	45594.6	45983.2	19648.3	18611.4	47020.1
687.48	43391.1	43557.5	19793.8	18606.5	44744.7
687.43	41078.1	41308.9	19958.5	18602.1	42665.3
687.38	38593.3	39229	20144.4	18598	40775.4
687.33	37767.4	37309.3	20353.4	18594.2	39068.5
687.28	36713.9	35541.1	20587.6	18590.7	37538
687.23	35514.1	33915.6	20849.2	18587.5	36177.3
687.18	33916.1	32424.3	21140.4	18584.5	34980.1
687.13	33239.6	31058.5	21463.5	18581.8	33940.2
687.08	32211.9	29810	21820.8	18579.1	33051.8
687.03	31413.8	28670.8	22214.8	18576.6	32309
686.98	31103.3	27633.2	22647.6	18574.2	31706.6
686.93	31518.4	26689.6	23121.5	18571.9	31239.2
686.88	31148.4	25833.1	23638.4	18569.6	30901.8
686.83	31075.5	25056.8	24200	18567.4	30689.4
686.78	30288.4	24354.4	24807.7	18565.2	30597
686.73	31311.4	23720	25462.5	18563	30619.5
686.68	31524.3	23147.8	26164.5	18560.8	30751.5
686.63	31663.4	22632.5	26913.4	18558.5	30987.4
686.58	31472.1	22169.2	27707.9	18556.2	31320.9
686.53	31794.7	21753.3	28545.5	18553.9	31744.9
686.48	32780.4	21380.4	29422.8	18551.5	32251.7
686.43	32733.4	21046.7	30334.5	18549	32832.2
686.38	33577.8	20748.4	31274.3	18546.5	33476.2
686.33	34888.2	20482.1	32233.8	18543.8	34172.1
686.28	35017.6	20244.8	33203.1	18541.1	34906.8
686.23	35310.8	20033.5	34170.5	18538.2	35665.7
686.18	36276.7	19845.6	35122.4	18535.3	36432.7
686.13	37376.1	19678.8	36044.1	18532.2	37190.7
686.08	37915	19530.8	36919.5	18529	37921.3
686.03	38590.1	19399.6	37732.2	18525.7	38606.1
685.98	38874.6	19283.6	38465.8	18522.3	39227
685.93	39517.1	19180.9	39105.4	18518.8	39767.5
685.88	40789.4	19090.2	39638.5	18515.2	40213.5
685.83	40720.8	19010.1	40056.7	18511.5	40555.3
685.78	40970.3	18939.5	40357.6	18507.8	40789.3
685.73	41247.9	18877.2	40546.5	18504	40919.6
685.68	41307.8	18822.3	40638.9	18500.2	40960.9
685.63	41271	18774	40662.8	18496.4	40940.4
685.58	40992.1	18731.4	40642.9	18492.6	40881.8
685.53	40809.6	18694	40510.9	18488.8	40716.1
685.48	40308.4	18661.1	40256	18485.1	40432
685.43	39442.8	18632.1	39883.8	18481.4	40034.6
685.38	38962.9	18606.7	39402.1	18477.8	39531
685.33	38907.6	18584.3	38820.8	18474.2	38930.8
685.28	38115.5	18564.7	38151.2	18470.8	38245
685.23	37154.9	18547.4	37406	18467.5	37485.9
685.18	37149.9	18532.2	36598.3	18464.3	36666.2
685.13	35476.4	18518.9	35741.6	18461.3	35799.2
685.08	34400.5	18507.1	34849	18458.4	34897.8
685.03	33336.8	18496.8	33933.2	18455.6	33974.5
684.98	33281.9	18487.8	33006	18452.9	33040.8
684.93	31931.9	18479.8	32078.1	18450.4	32107.4
684.88	31369.9	18472.8	31159	18448.1	31183.7
684.83	30300.2	18466.7	30257.2	18445.9	30278
684.78	29494	18461.3	29379.6	18443.9	29397
684.73	28595.3	18456.6	28532	18442	28546.6
684.68	27452.6	18452.4	27719	18440.2	27731.2
684.63	26375.6	18448.8	26944.1	18438.6	26954.3
684.58	26289.1	18445.6	26209.7	18437.1	26218.2
684.53	25793	18442.8	25517.5	18435.8	25524.6
684.48	24628.1	18440.4	24868.3	18434.5	24874.2
684.43	24197	18438.3	24262.2	18433.4	24267
684.38	23128.1	18436.4	23698.7	18432.3	23702.8
684.33	23287.5	18434.7	23177.1	18431.4	23180.5
684.28	23170.1	18433.3	22696	18430.5	22698.8
684.23	22451.6	18432	22254	18429.7	22256.3
684.18	22420.6	18430.9	21849.2	18429	21851.1
684.13	22177.6	18429.9	21479.8	18428.3	21481.4
684.08	21642.7	18429	21143.7	18427.7	21145
684.03	20748	18428.2	20838.9	18427.2	20839.9
683.98	20673.5	18427.5	20563.2	18426.7	20564.1
683.93	20591.1	18426.9	20314.7	18426.2	20315.4
683.88	20274	18426.4	20091.2	18425.8	20091.7
683.83	20469.9	18426	19890.8	18425.5	19891.2
683.78	19900.1	18425.6	19711.6	18425.2	19711.9
683.73	19648.1	18425.2	19551.7	18424.9	19552
683.68	19302	18424.9	19409.5	18424.7	19409.7
683.63	19348.7	18424.6	19283.3	18424.4	19283.5
683.58	19896.2	18424.4	19171.5	18424.2	19171.7
683.53	19433.4	18424.2	19072.9	18424	19073
683.48	18972.2	18424	18986	18423.9	18986.1
683.43	19311.3	18423.8	18909.6	18423.7	18909.7
683.38	19630.1	18423.6	18842.7	18423.6	18842.7
683.33	19271	18423.5	18784.1	18423.4	18784.2
683.28	19084.8	18423.3	18733	18423.3	18733.1
683.23	18775.9	18423.2	18688.6	18423.2	18688.6
683.18	18928.6	18423.1	18650	18423.1	18650
683.13	18678	18423	18616.5	18422.9	18616.6
683.08	18993.2	18422.9	18587.6	18422.8	18587.6
683.03	19318.9	18422.8	18562.7	18422.7	18562.7
682.98	19100	18422.7	18541.3	18422.7	18541.3
682.93	18821.6	18422.6	18522.9	18422.6	18522.9
682.88	19029.6	18422.5	18507.1	18422.5	18507.1
682.83	18671.2	18422.4	18493.7	18422.4	18493.7
682.78	18673.9	18422.4	18482.2	18422.4	18482.2
682.73	18494.9	18422.3	18472.4	18422.3	18472.4
682.68	18764	18422.2	18464.2	18422.2	18464.2
682.63	18891.4	18422.2	18457.2	18422.2	18457.2
682.58	18565.8	18422.1	18451.2	18422.1	18451.2
682.53	18589.7	18422.1	18446.3	18422.1	18446.3
682.48	18928.6	18422	18442.1	18422	18442.1
682.43	18556.6	18422	18438.6	18422	18438.6
682.38	18488.7	18421.9	18435.6	18421.9	18435.6
682.33	18642.5	18421.9	18433.1	18421.9	18433.1
682.28	19116.3	18421.8	18431.1	18421.8	18431.1
682.23	18778	18421.8	18429.3	18421.8	18429.3
682.18	19142.1	18421.7	18427.9	18421.7	18427.9
682.13	18915.6	18421.7	18426.7	18421.7	18426.7
682.08	18395.7	18421.6	18425.7	18421.6	18425.7
682.03	18435.2	18421.6	18424.9	18421.6	18424.9
681.98	18765	18421.5	18424.2	18421.5	18424.2
681.93	18162.2	18421.5	18423.7	18421.5	18423.7
681.88	18342.1	18421.5	18423.2	18421.5	18423.2
681.83	18876.3	18421.4	18422.9	18421.4	18422.9
681.78	18412.6	18421.4	18422.6	18421.4	18422.6
681.73	18545.6	18421.4	18422.3	18421.4	18422.3
681.68	18661.3	18421.4	18422.1	18421.4	18422.1
681.63	18502.9	18421.4	18421.9	18421.4	18421.9
681.58	18785.8	18421.3	18421.8	18421.3	18421.8
681.53	18655.6	18421.3	18421.7	18421.3	18421.7
681.48	18133.7	18421.3	18421.6	18421.3	18421.6
681.43	18938.1	18421.3	18421.5	18421.3	18421.5
681.38	18647.1	18421.2	18421.4	18421.2	18421.4
681.33	18217.1	18421.2	18421.4	18421.2	18421.4
681.28	18598.9	18421.2	18421.3	18421.2	18421.3
681.23	18537.3	18421.2	18421.3	18421.2	18421.3
681.18	18688.1	18421.2	18421.2	18421.2	18421.2
681.13	18210.8	18421.1	18421.2	18421.1	18421.2
681.08	18602.6	18421.1	18421.1	18421.1	18421.1
681.03	18571.3	18421.1	18421.1	18421.1	18421.1
680.98	18668.4	18421.1	18421.1	18421.1	18421.1
680.93	18644.7	18421	18421	18421	18421
680.88	18779.9	18421	18421	18421	18421
680.83	18403.1	18421	18421	18421	18421
680.78	18665	18421	18421	18421	18421
680.73	18299	18420.9	18421	18420.9	18421
680.68	18490.8	18420.9	18420.9	18420.9	18420.9
680.63	18416.5	18420.9	18420.9	18420.9	18420.9
680.58	18408.2	18420.9	18420.9	18420.9	18420.9
680.53	18647.4	18420.9	18420.9	18420.9	18420.9
680.48	18803.9	18420.8	18420.8	18420.8	18420.8
680.43	18831.2	18420.8	18420.8	18420.8	18420.8
680.38	18346.6	18420.8	18420.8	18420.8	18420.8
680.33	18240.8	18420.8	18420.8	18420.8	18420.8
680.28	18760	18420.7	18420.7	18420.7	18420.7
680.23	18632.9	18420.7	18420.7	18420.7	18420.7
680.18	18573.6	18420.7	18420.7	18420.7	18420.7
680.13	17969.9	18420.7	18420.7	18420.7	18420.7

## Sheet: Figure 1i
Binding Energy (E)		#NAME?	#NAME?	S2p3 Scan A	S2p1 Scan A	Backgnd.	Envelope
eV	Counts / s (Residuals × 5)	Counts / s (Residuals × 5)	Counts / s (Residuals × 5)	Counts / s (Residuals × 5)	Counts / s (Residuals × 5)	Counts / s (Residuals × 5)	Counts / s (Residuals × 5)
177.13	3363.75	3232.68	3233.88	3247.82	3242.69	3232.08	3260.82
177.08	3296.16	3232.61	3233.91	3247.89	3242.71	3231.97	3261.21
177.03	3125.72	3231.16	3232.55	3246.57	3241.35	3230.46	3260.22
176.98	3143.31	3229.59	3231.09	3245.14	3239.87	3228.85	3259.14
176.93	3227.32	3227.83	3229.44	3243.51	3238.19	3227.03	3257.88
176.88	3236.23	3226.11	3227.84	3241.93	3236.56	3225.25	3256.69
176.83	3400.81	3224.53	3226.39	3240.48	3235.07	3223.61	3255.65
176.78	3259.24	3223.36	3225.36	3239.44	3233.97	3222.36	3255.04
176.73	3273.02	3222.59	3224.74	3238.8	3233.28	3221.52	3254.85
176.68	3231.71	3221.26	3223.57	3237.59	3232.02	3220.1	3254.13
176.63	3210.2	3218.89	3221.38	3235.34	3229.72	3217.65	3252.39
176.58	3267.34	3216.68	3219.36	3233.26	3227.59	3215.35	3250.84
176.53	3203.82	3214.34	3217.22	3231.03	3225.31	3212.91	3249.18
176.48	3224.53	3212.65	3215.74	3229.45	3223.68	3211.1	3248.2
176.43	3328.54	3210.12	3213.45	3227.03	3221.2	3208.46	3246.42
176.38	3170.65	3207.49	3211.07	3224.5	3218.62	3205.7	3244.57
176.33	3239.82	3205.21	3209.06	3222.32	3216.38	3203.29	3243.11
176.28	3250.42	3202.72	3206.86	3219.92	3213.93	3200.65	3241.47
176.23	3403.57	3200.32	3204.78	3217.61	3211.56	3198.1	3239.96
176.18	3266.19	3197.69	3202.49	3215.05	3208.95	3195.3	3238.27
176.13	3137.64	3194.93	3200.09	3212.36	3206.2	3192.37	3236.5
176.08	3228.24	3192.83	3198.38	3210.31	3204.1	3190.06	3235.42
176.03	3225.23	3190.63	3196.61	3208.17	3201.89	3187.66	3234.31
175.98	3225.6	3188.61	3195.03	3206.18	3199.85	3185.41	3233.43
175.93	3223.19	3186.61	3193.53	3204.21	3197.81	3183.17	3232.63
175.88	3177.22	3185.98	3193.42	3203.59	3197.14	3182.29	3233.27
175.83	3167.22	3185.97	3193.98	3203.57	3197.06	3181.99	3234.59
175.78	3187.67	3186.25	3194.87	3203.83	3197.26	3181.98	3236.29
175.73	3226.7	3186.57	3195.85	3204.12	3197.48	3181.97	3238.09
175.68	3120.41	3186.91	3196.9	3204.4	3197.71	3181.97	3240.01
175.63	3142.28	3187.28	3198.03	3204.69	3197.94	3181.97	3242.05
175.58	3081.31	3187.68	3199.26	3204.99	3198.17	3181.96	3244.21
175.53	3224.93	3188.11	3200.58	3205.29	3198.41	3181.96	3246.51
175.48	3312.62	3188.57	3202	3205.6	3198.65	3181.95	3248.95
175.43	3294.31	3189.06	3203.53	3205.91	3198.9	3181.95	3251.55
175.38	3172.53	3189.6	3205.19	3206.23	3199.16	3181.95	3254.33
175.33	3162.26	3190.17	3206.97	3206.55	3199.42	3181.94	3257.28
175.28	3181.79	3190.78	3208.89	3206.88	3199.68	3181.93	3260.43
175.23	3148.78	3191.44	3210.97	3207.21	3199.94	3181.92	3263.79
175.18	3216.28	3192.15	3213.21	3207.55	3200.22	3181.91	3267.38
175.13	3313.19	3192.92	3215.64	3207.89	3200.5	3181.91	3271.22
175.08	3185.22	3193.74	3218.26	3208.24	3200.78	3181.9	3275.33
175.03	3300.51	3194.63	3221.09	3208.6	3201.07	3181.89	3279.73
174.98	3163.11	3195.58	3224.15	3208.97	3201.37	3181.88	3284.44
174.93	3219.02	3196.6	3227.47	3209.34	3201.67	3181.87	3289.49
174.88	3294.98	3197.71	3231.06	3209.71	3201.98	3181.85	3294.9
174.83	3345.81	3198.89	3234.95	3210.1	3202.3	3181.84	3300.72
174.78	3202.98	3200.17	3239.17	3210.49	3202.62	3181.83	3306.97
174.73	3236.35	3201.55	3243.74	3210.89	3202.95	3181.81	3313.69
174.68	3261.18	3203.03	3248.71	3211.29	3203.29	3181.8	3320.93
174.63	3226.79	3204.62	3254.09	3211.7	3203.63	3181.78	3328.71
174.58	3310.66	3206.34	3259.94	3212.12	3203.97	3181.75	3337.1
174.53	3271.67	3208.18	3266.29	3212.54	3204.33	3181.73	3346.15
174.48	3364.2	3210.17	3273.2	3212.97	3204.69	3181.71	3355.91
174.43	3478.25	3212.31	3280.71	3213.41	3205.06	3181.68	3366.46
174.38	3345.97	3214.62	3288.89	3213.85	3205.43	3181.65	3377.86
174.33	3420.82	3217.11	3297.79	3214.3	3205.81	3181.61	3390.18
174.28	3497.3	3219.79	3307.5	3214.76	3206.2	3181.58	3403.52
174.23	3404.14	3222.68	3318.08	3215.23	3206.61	3181.54	3417.98
174.18	3386.18	3225.8	3329.62	3215.71	3207.01	3181.5	3433.64
174.13	3501.17	3229.16	3342.21	3216.2	3207.43	3181.46	3450.63
174.08	3303.78	3232.8	3355.96	3216.69	3207.86	3181.42	3469.06
174.03	3370.24	3236.72	3370.97	3217.2	3208.3	3181.37	3489.08
173.98	3488.23	3240.96	3387.38	3217.72	3208.74	3181.32	3510.84
173.93	3609.59	3245.55	3405.31	3218.24	3209.2	3181.27	3534.48
173.88	3487.66	3250.5	3424.92	3218.78	3209.68	3181.22	3560.21
173.83	3541.26	3255.86	3446.36	3219.33	3210.16	3181.17	3588.2
173.78	3579.52	3261.65	3469.81	3219.89	3210.65	3181.11	3618.67
173.73	3519.59	3267.92	3495.46	3220.45	3211.15	3181.05	3651.85
173.68	3552.88	3274.71	3523.53	3221.02	3211.66	3180.98	3688
173.63	3599.59	3282.06	3554.25	3221.61	3212.18	3180.9	3727.39
173.58	3816.25	3290.02	3587.86	3222.2	3212.72	3180.82	3770.34
173.53	3797.39	3298.66	3624.66	3222.81	3213.26	3180.74	3817.18
173.48	3818.84	3308.04	3664.92	3223.42	3213.82	3180.65	3868.26
173.43	3813.08	3318.21	3708.99	3224.05	3214.39	3180.55	3923.98
173.38	3866.73	3329.26	3757.2	3224.68	3214.97	3180.45	3984.77
173.33	3805.4	3341.26	3809.95	3225.33	3215.56	3180.33	4051.1
173.28	3897.19	3354.3	3867.63	3225.98	3216.17	3180.21	4123.45
173.23	4096.02	3368.49	3930.71	3226.64	3216.78	3180.07	4202.4
173.18	4041.34	3383.93	3999.66	3227.3	3217.4	3179.92	4288.51
173.13	4120.08	3400.73	4075	3227.97	3218.02	3179.76	4382.45
173.08	4467.35	3419.03	4157.28	3228.64	3218.66	3179.57	4484.89
173.03	4566.93	3438.98	4247.11	3229.32	3219.29	3179.37	4596.59
172.98	4875.83	3460.73	4345.13	3229.99	3219.94	3179.15	4718.34
172.93	4904.03	3484.45	4452.02	3230.67	3220.58	3178.9	4851.02
172.88	4982.4	3510.33	4568.51	3231.34	3221.23	3178.63	4995.54
172.83	5266.02	3538.59	4695.39	3232.01	3221.88	3178.32	5152.9
172.78	5376.18	3569.46	4833.46	3232.67	3222.53	3177.99	5324.15
172.73	5493.73	3603.19	4983.61	3233.33	3223.18	3177.63	5510.42
172.68	5902.16	3640.06	5146.72	3233.98	3223.83	3177.23	5712.89
172.63	5939.54	3680.37	5323.77	3234.63	3224.47	3176.8	5932.84
172.58	6273.74	3724.46	5515.74	3235.26	3225.12	3176.33	6171.59
172.53	6612.9	3772.69	5723.63	3235.89	3225.76	3175.81	6430.52
172.48	7162.2	3825.47	5948.5	3236.5	3226.39	3175.26	6711.08
172.43	7277.8	3883.23	6191.39	3237.1	3227.02	3174.66	7014.76
172.38	7582.09	3946.44	6453.34	3237.69	3227.65	3174.01	7343.08
172.33	7950.05	4015.63	6735.37	3238.26	3228.27	3173.32	7697.59
172.28	8217.18	4091.37	7038.45	3238.81	3228.89	3172.57	8079.82
172.23	8415.67	4174.25	7363.47	3239.35	3229.5	3171.76	8491.29
172.18	8814.73	4264.97	7711.19	3239.86	3230.09	3170.89	8933.43
172.13	9361.59	4364.23	8082.21	3240.36	3230.68	3169.97	9407.57
172.08	9759.65	4472.82	8476.89	3240.83	3231.26	3168.98	9914.87
172.03	10122.5	4591.59	8895.31	3241.27	3231.82	3167.91	10456.3
171.98	10933	4721.46	9337.13	3241.67	3232.36	3166.76	11032.3
171.93	11194.7	4863.4	9801.56	3242.04	3232.88	3165.53	11643.3
171.88	12054.2	5018.48	10287.2	3242.36	3233.37	3164.21	12288.8
171.83	12874.9	5187.84	10792	3242.63	3233.83	3162.78	12967.9
171.78	13509	5372.7	11312.9	3242.85	3234.26	3161.25	13678.9
171.73	14114	5574.38	11846	3243.02	3234.66	3159.61	14419.2
171.68	14921.8	5794.26	12386.3	3243.12	3235.02	3157.86	15185.1
171.63	15946.9	6033.84	12927.6	3243.17	3235.35	3155.99	15972
171.58	16672.8	6294.69	13462.4	3243.16	3235.64	3153.99	16774
171.53	17370.1	6578.48	13982.3	3243.07	3235.89	3151.86	17584.2
171.48	18167.5	6886.95	14477.6	3242.93	3236.1	3149.6	18394.8
171.43	19217.1	7221.95	14938.3	3242.72	3236.29	3147.21	19197.7
171.38	20174.4	7585.39	15354.3	3242.45	3236.45	3144.68	19984.5
171.33	21074.3	7979.24	15716	3242.13	3236.58	3142.02	20747.9
171.28	22148.8	8405.53	16016	3241.75	3236.72	3139.24	21482.2
171.23	22690.8	8866.33	16249.2	3241.34	3236.85	3136.33	22184.7
171.18	23389.6	9363.68	16415.1	3240.89	3236.99	3133.31	22856.7
171.13	24216.6	9899.61	16517.9	3240.42	3237.15	3130.16	23504.6
171.08	24833	10476.1	16567.6	3239.93	3237.34	3126.9	24140.2
171.03	25246.2	11094.9	16580.5	3239.43	3237.59	3123.55	24781.8
170.98	25921.9	11757.7	16567.8	3238.95	3237.89	3120.09	25442
170.93	26467.3	12465.7	16452.9	3238.48	3238.28	3116.56	26045.7
170.88	26767.9	13219.9	16219.8	3238.05	3238.77	3112.93	26577.7
170.83	27241.5	14020.7	15878.2	3237.66	3239.36	3109.24	27048.2
170.78	27852.8	14867.7	15441.9	3237.32	3240.08	3105.47	27470.5
170.73	28140.2	15759.7	14927.1	3237.06	3240.95	3101.65	27859.9
170.68	28507.4	16694.6	14351.5	3236.87	3241.97	3097.77	28231.6
170.63	28611.6	17668.6	13732.8	3236.77	3243.16	3093.83	28599.8
170.58	28732.7	18676.7	13087.4	3236.76	3244.54	3089.84	28975.9
170.53	29102.9	19711.9	12430.3	3236.84	3246.1	3085.78	29367.7
170.48	29340.8	20765.1	11774.1	3237.03	3247.86	3081.67	29779
170.43	29792.4	21825	11129.3	3237.34	3249.84	3077.49	30208.9
170.38	30491.8	22878	10503.9	3237.77	3252.04	3073.27	30651.9
170.33	30938.3	23908.1	9903.94	3238.33	3254.49	3068.99	31097.9
170.28	31335.6	24897.3	9333.61	3239.04	3257.19	3064.64	31533.2
170.23	31822.4	25826.2	8795.5	3239.89	3260.16	3060.25	31941
170.18	31952.1	26674.6	8291.02	3240.92	3263.42	3055.81	32302.6
170.13	32360.8	27423.6	7820.55	3242.14	3266.97	3051.31	32599.3
170.08	32700.7	28056.5	7383.74	3243.55	3270.84	3046.78	32814.3
170.03	32500.3	28561.8	6979.7	3245.19	3275.04	3042.22	32935.1
169.98	32522.1	28934.9	6607.15	3247.08	3279.6	3037.64	32955.8
169.93	32594.2	29180.3	6264.57	3249.24	3284.53	3033.04	32879.6
169.88	32624.5	29313.8	5950.28	3251.71	3289.86	3028.46	32720.2
169.83	32853.2	29362.5	5662.51	3254.52	3295.61	3023.91	32503.5
169.78	31875.6	29365.2	5399.51	3257.7	3301.79	3019.39	32266
169.73	32217.6	29228.9	5159.5	3261.28	3308.41	3014.94	31913.3
169.68	30836.6	28856.8	4940.8	3265.3	3315.48	3010.56	31346.7
169.63	30168.8	28264.7	4741.77	3269.79	3323.01	3006.28	30580.4
169.58	29190.5	27476.9	4560.86	3274.81	3330.98	3002.11	29637.2
169.53	28636.8	26524	4396.62	3280.37	3339.4	2998.07	28546.1
169.48	27303.1	25439.7	4247.69	3286.53	3348.24	2994.18	27339.6
169.43	25711.4	24258.8	4112.77	3293.3	3357.46	2990.45	26051
169.38	24511.9	23014.8	3990.7	3300.75	3367.02	2986.9	24712.6
169.33	23299.4	21738.1	3880.37	3308.88	3376.86	2983.52	23353.6
169.28	22203.6	20455.1	3780.74	3317.72	3386.88	2980.33	21999.4
169.23	21001.7	19187.8	3690.88	3327.3	3397	2977.31	20671
169.18	19436.6	17953.7	3609.92	3337.66	3407.12	2974.5	19384.9
169.13	18482.1	16765.8	3537.07	3348.81	3417.08	2971.87	18153.2
169.08	17433.7	15633.7	3471.58	3360.77	3426.74	2969.41	16984.6
169.03	16310.5	14563.4	3412.77	3373.56	3435.92	2967.13	15884.3
168.98	15019.6	13558.5	3360.03	3387.2	3444.43	2965.02	14855.1
168.93	14095.4	12620.3	3312.78	3401.69	3452.07	2963.07	13897.7
168.88	13265.6	11748.7	3270.5	3417.06	3458.64	2961.28	13011.1
168.83	12205.5	10942.1	3232.71	3433.31	3463.94	2959.63	12193.2
168.78	11588.2	10198.4	3198.97	3450.44	3467.8	2958.11	11441.3
168.73	10611.4	9514.59	3168.89	3468.46	3470.14	2956.72	10751.9
168.68	10009.6	8887.47	3142.11	3487.36	3470.98	2955.45	10121.6
168.63	9519.17	8313.61	3118.29	3507.13	3470.6	2954.29	9546.75
168.58	8962.08	7789.49	3097.12	3527.75	3469.53	2953.23	9024.21
168.53	8425.25	7311.61	3078.34	3549.19	3467.35	2952.25	8549.73
168.48	7917.57	6876.57	3061.69	3571.41	3463.74	2951.36	8119.33
168.43	7544.72	6481.06	3046.95	3594.37	3458.76	2950.54	7729.53
168.38	7218.06	6121.97	3033.91	3618	3452.46	2949.78	7376.99
168.33	6909.86	5796.32	3022.39	3642.21	3444.93	2949.09	7058.6
168.28	6532.87	5501.34	3012.23	3666.92	3436.27	2948.44	6771.44
168.23	6426.29	5234.44	3003.26	3692	3426.6	2947.84	6512.78
168.18	6061.28	4993.2	2995.37	3717.3	3416.03	2947.28	6280.06
168.13	5958.47	4775.37	2988.42	3742.66	3404.71	2946.76	6070.89
168.08	5882.61	4578.9	2982.3	3767.88	3392.77	2946.26	5883.06
168.03	5664.55	4401.86	2976.93	3792.73	3380.33	2945.8	5714.45
167.98	5649.39	4242.51	2972.21	3816.95	3367.51	2945.36	5563.1
167.93	5371.14	4099.22	2968.07	3840.24	3354.44	2944.94	5427.14
167.88	5297.85	3970.51	2964.43	3862.27	3341.22	2944.54	5304.8
167.83	5250.72	3855.02	2961.23	3882.68	3327.94	2944.16	5194.4
167.78	5125.97	3751.51	2958.42	3901.09	3314.7	2943.79	5094.36
167.73	5160.38	3658.83	2955.96	3917.11	3301.58	2943.43	5003.17
167.68	4997.36	3575.94	2953.8	3930.37	3288.63	2943.09	4919.46
167.63	5010.21	3501.91	2951.9	3940.57	3275.91	2942.77	4841.98
167.58	4918.01	3435.84	2950.23	3947.54	3263.46	2942.45	4769.73
167.53	4772.28	3376.97	2948.76	3951.37	3251.32	2942.14	4702
167.48	4789.74	3324.56	2947.46	3952.6	3239.52	2941.84	4638.61
167.43	4677.74	3277.97	2946.32	3952.31	3228.09	2941.56	4580.02
167.38	4672.38	3236.6	2945.32	3949.67	3217.03	2941.28	4524.76
167.33	4674.19	3199.91	2944.43	3944.1	3206.36	2941.02	4471.73
167.28	4474.58	3167.42	2943.64	3935.7	3196.07	2940.77	4420.53
167.23	4261.63	3138.68	2942.95	3924.6	3186.18	2940.53	4370.83
167.18	4260.48	3113.29	2942.33	3910.99	3176.68	2940.29	4322.41
167.13	4309.64	3090.9	2941.78	3895.08	3167.55	2940.07	4275.1
167.08	4296.85	3071.16	2941.29	3877.1	3158.81	2939.85	4228.79
167.03	4144.78	3053.8	2940.85	3857.32	3150.43	2939.65	4183.44
166.98	4083.35	3038.55	2940.46	3835.99	3142.41	2939.46	4139.03
166.93	4198.2	3025.17	2940.11	3813.38	3134.73	2939.27	4095.58
166.88	4068.49	3013.44	2939.79	3789.76	3127.39	2939.09	4053.09
166.83	3992.99	3003.18	2939.5	3765.36	3120.37	2938.92	4011.64
166.78	3826.37	2994.21	2939.24	3740.42	3113.66	2938.76	3971.25
166.73	3822.35	2986.39	2939	3715.17	3107.24	2938.61	3931.98
166.68	3814.19	2979.57	2938.79	3689.79	3101.11	2938.46	3893.87
166.63	3755.37	2973.63	2938.59	3664.45	3095.25	2938.32	3856.97
166.58	3737.76	2968.47	2938.41	3639.31	3089.65	2938.18	3821.29
166.53	3731.76	2964	2938.24	3614.5	3084.3	2938.06	3786.86
166.48	3689.39	2960.11	2938.09	3590.11	3079.19	2937.94	3753.69
166.43	3659.22	2956.75	2937.94	3566.25	3074.29	2937.82	3721.78
166.38	3507.92	2953.84	2937.81	3542.98	3069.62	2937.71	3691.13
166.33	3692.96	2951.33	2937.68	3520.36	3065.14	2937.6	3661.72
166.28	3603.2	2949.17	2937.56	3498.43	3060.86	2937.5	3633.53
166.23	3523.81	2947.3	2937.45	3477.22	3056.76	2937.4	3606.54
166.18	3509.5	2945.69	2937.35	3456.75	3052.84	2937.31	3580.71
166.13	3406.67	2944.3	2937.25	3437.02	3049.09	2937.22	3556.02
166.08	3463.46	2943.11	2937.16	3418.04	3045.49	2937.13	3532.42
166.03	3348.94	2942.09	2937.07	3399.8	3042.05	2937.05	3509.87
165.98	3425.25	2941.21	2936.98	3382.3	3038.74	2936.96	3488.34
165.93	3481.09	2940.45	2936.9	3365.52	3035.57	2936.88	3467.78
165.88	3391.13	2939.8	2936.82	3349.44	3032.53	2936.81	3448.16
165.83	3410.32	2939.23	2936.74	3334.04	3029.61	2936.73	3429.43
165.78	3471.24	2938.75	2936.66	3319.3	3026.81	2936.66	3411.55
165.73	3468.56	2938.33	2936.59	3305.2	3024.11	2936.58	3394.49
165.68	3397.66	2937.96	2936.51	3291.72	3021.52	2936.51	3378.19
165.63	3367.71	2937.64	2936.44	3278.82	3019.03	2936.43	3362.63
165.58	3357.26	2937.37	2936.37	3266.5	3016.64	2936.36	3347.78
165.53	3433.52	2937.13	2936.3	3254.72	3014.34	2936.3	3333.59
165.48	3334.84	2936.92	2936.23	3243.45	3012.12	2936.23	3320.04
165.43	3287.53	2936.73	2936.17	3232.69	3009.99	2936.16	3307.09
165.38	3262.4	2936.57	2936.1	3222.4	3007.94	2936.1	3294.71
165.33	3324.03	2936.43	2936.04	3212.56	3005.96	2936.04	3282.87
165.28	3254.39	2936.3	2935.98	3203.15	3004.06	2935.98	3271.55
165.23	3326.06	2936.18	2935.92	3194.15	3002.22	2935.92	3260.71
165.18	3303.68	2936.07	2935.86	3185.55	3000.45	2935.86	3250.34
165.13	3360.58	2935.98	2935.81	3177.31	2998.74	2935.8	3240.42
165.08	3365.28	2935.89	2935.75	3169.43	2997.09	2935.75	3230.91
165.03	3320.31	2935.81	2935.69	3161.87	2995.49	2935.69	3221.79
164.98	3177.65	2935.73	2935.63	3154.64	2993.95	2935.63	3213.06
164.93	3301.5	2935.65	2935.58	3147.71	2992.46	2935.58	3204.68
164.88	3303.98	2935.58	2935.52	3141.07	2991.02	2935.52	3196.64
164.83	3341.24	2935.51	2935.46	3134.71	2989.63	2935.46	3188.93
164.78	3259.4	2935.45	2935.41	3128.61	2988.29	2935.41	3181.53
164.73	3233.12	2935.4	2935.37	3122.76	2986.99	2935.37	3174.42
164.68	3273.45	2935.35	2935.32	3117.15	2985.74	2935.32	3167.59
164.63	3192.56	2935.3	2935.28	3111.76	2984.53	2935.28	3161.03
164.58	3027.27	2935.25	2935.23	3106.59	2983.35	2935.23	3154.73
164.53	3199.16	2935.2	2935.19	3101.62	2982.22	2935.19	3148.66
164.48	3183.33	2935.16	2935.15	3096.85	2981.12	2935.15	3142.83
164.43	3219.59	2935.12	2935.11	3092.26	2980.05	2935.11	3137.21
164.38	3166.18	2935.08	2935.07	3087.85	2979.02	2935.07	3131.81
164.33	3116.19	2935.04	2935.04	3083.61	2978.02	2935.04	3126.6
164.28	3159.46	2935	2935	3079.53	2977.05	2935	3121.58
164.23	3271.76	2934.96	2934.96	3075.59	2976.11	2934.96	3116.74
164.18	3103.99	2934.92	2934.92	3071.8	2975.19	2934.92	3112.07
164.13	3203.74	2934.88	2934.88	3068.15	2974.3	2934.88	3107.57
164.08	3227.78	2934.84	2934.84	3064.63	2973.43	2934.84	3103.22
164.03	3245.71	2934.8	2934.8	3061.24	2972.59	2934.8	3099.03
163.98	3198.32	2934.77	2934.77	3057.97	2971.78	2934.77	3094.98
163.93	3142.17	2934.73	2934.73	3054.81	2970.98	2934.73	3091.07
163.88	3239.72	2934.69	2934.69	3051.77	2970.21	2934.69	3087.29
163.83	3051.48	2934.66	2934.65	3048.82	2969.46	2934.65	3083.63
163.78	3013.92	2934.62	2934.62	3045.98	2968.73	2934.62	3080.09
163.73	3167.68	2934.58	2934.58	3043.23	2968.02	2934.58	3076.67
163.68	3254.61	2934.54	2934.54	3040.58	2967.33	2934.54	3073.36
163.63	3204.43	2934.51	2934.51	3038.02	2966.65	2934.51	3070.16
163.58	3287.01	2934.47	2934.47	3035.54	2966	2934.47	3067.07
163.53	3130.15	2934.44	2934.44	3033.14	2965.36	2934.44	3064.07
163.48	3166.74	2934.4	2934.4	3030.82	2964.74	2934.4	3061.16
163.43	3047.61	2934.37	2934.37	3028.57	2964.14	2934.37	3058.34
163.38	3054.89	2934.34	2934.34	3026.4	2963.55	2934.34	3055.61
163.33	3289.62	2934.31	2934.31	3024.3	2962.98	2934.31	3052.96
163.28	3101.31	2934.28	2934.28	3022.26	2962.42	2934.28	3050.4
163.23	3014.17	2934.26	2934.26	3020.29	2961.88	2934.26	3047.92
163.18	3022.86	2934.23	2934.23	3018.38	2961.36	2934.23	3045.51
163.13	3023.62	2934.21	2934.21	3016.53	2960.85	2934.21	3043.17
163.08	2967.34	2934.19	2934.19	3014.74	2960.35	2934.19	3040.9
163.03	3063.32	2934.16	2934.16	3012.99	2959.86	2934.16	3038.69
162.98	3200.07	2934.14	2934.14	3011.31	2959.38	2934.14	3036.55
162.93	3139.46	2934.12	2934.12	3009.67	2958.92	2934.12	3034.47
162.88	3147.44	2934.1	2934.1	3008.08	2958.47	2934.1	3032.45
162.83	3069.83	2934.08	2934.08	3006.54	2958.03	2934.08	3030.49
162.78	3049.93	2934.06	2934.06	3005.04	2957.61	2934.06	3028.58
162.73	3029.87	2934.05	2934.05	3003.58	2957.19	2934.05	3026.73
162.68	2924.14	2934.03	2934.03	3002.17	2956.78	2934.03	3024.92
162.63	2940.71	2934.01	2934.01	3000.8	2956.38	2934.01	3023.17
162.58	2954.14	2934	2934	2999.46	2956	2934	3021.46
162.53	3015.17	2933.99	2933.99	2998.17	2955.62	2933.99	3019.8
162.48	3103.41	2933.98	2933.98	2996.91	2955.25	2933.98	3018.19
162.43	2893.5	2933.96	2933.96	2995.68	2954.9	2933.96	3016.62
162.38	3125.86	2933.95	2933.95	2994.49	2954.54	2933.95	3015.08
162.33	3032.9	2933.94	2933.94	2993.33	2954.2	2933.94	3013.59
162.28	3034.6	2933.92	2933.92	2992.19	2953.86	2933.92	3012.13
162.23	3009.93	2933.9	2933.9	2991.08	2953.52	2933.9	3010.7
162.18	3089.76	2933.88	2933.88	2990.01	2953.19	2933.88	3009.31
162.13	3124.99	2933.87	2933.87	2988.96	2952.87	2933.87	3007.96
162.08	3078.69	2933.86	2933.86	2987.94	2952.56	2933.86	3006.65
162.03	3077.96	2933.84	2933.84	2986.95	2952.26	2933.84	3005.37
161.98	2915.63	2933.83	2933.83	2985.98	2951.97	2933.83	3004.11
161.93	2883.65	2933.82	2933.82	2985.03	2951.67	2933.82	3002.89
161.88	2862.71	2933.81	2933.81	2984.11	2951.39	2933.81	3001.7
161.83	2972.64	2933.79	2933.79	2983.22	2951.11	2933.79	3000.53
161.78	3109.27	2933.78	2933.78	2982.34	2950.84	2933.78	2999.4
161.73	3067.26	2933.77	2933.77	2981.49	2950.58	2933.77	2998.29
161.68	3033.9	2933.77	2933.77	2980.66	2950.32	2933.77	2997.21
161.63	2962.82	2933.76	2933.76	2979.85	2950.06	2933.76	2996.15
161.58	3018.58	2933.75	2933.75	2979.05	2949.81	2933.75	2995.12
161.53	3030.34	2933.73	2933.73	2978.27	2949.56	2933.73	2994.11
161.48	2944.8	2933.72	2933.72	2977.51	2949.32	2933.72	2993.11
161.43	3040.34	2933.7	2933.7	2976.77	2949.08	2933.7	2992.14
161.38	2991.97	2933.69	2933.69	2976.04	2948.84	2933.69	2991.19
161.33	3044.12	2933.67	2933.67	2975.32	2948.6	2933.67	2990.26
161.28	3149.86	2933.65	2933.65	2974.63	2948.37	2933.65	2989.35
161.23	3076.32	2933.63	2933.63	2973.95	2948.15	2933.63	2988.46
161.18	3123.7	2933.62	2933.62	2973.28	2947.93	2933.62	2987.59
161.13	3126.62	2933.6	2933.6	2972.63	2947.71	2933.6	2986.74
161.08	2995.07	2933.59	2933.59	2971.99	2947.5	2933.59	2985.91
161.03	2878.67	2933.57	2933.57	2971.37	2947.3	2933.57	2985.09
160.98	2989.84	2933.56	2933.56	2970.77	2947.09	2933.56	2984.3
160.93	2997.14	2933.55	2933.55	2970.18	2946.9	2933.55	2983.52
160.88	2964.17	2933.54	2933.54	2969.6	2946.71	2933.54	2982.77
160.83	2848.58	2933.54	2933.54	2969.04	2946.53	2933.54	2982.03
160.78	2934.95	2933.54	2933.54	2968.49	2946.35	2933.54	2981.3
160.73	3023.59	2933.53	2933.53	2967.96	2946.17	2933.53	2980.6
160.68	2955.91	2933.53	2933.53	2967.43	2946	2933.53	2979.9
160.63	2880.64	2933.53	2933.53	2966.92	2945.83	2933.53	2979.23
160.58	2984.77	2933.53	2933.53	2966.42	2945.67	2933.53	2978.56
160.53	2919.57	2933.52	2933.52	2965.92	2945.5	2933.52	2977.91
160.48	2942.55	2933.52	2933.52	2965.44	2945.34	2933.52	2977.26
160.43	3008.99	2933.51	2933.51	2964.96	2945.18	2933.51	2976.63
160.38	3002.72	2933.5	2933.5	2964.49	2945.01	2933.5	2976.01
160.33	3038.07	2933.48	2933.48	2964.03	2944.85	2933.48	2975.4
160.28	3021.2	2933.47	2933.47	2963.57	2944.69	2933.47	2974.79
160.23	3162.21	2933.46	2933.46	2963.12	2944.54	2933.46	2974.2
160.18	3126.96	2933.44	2933.44	2962.69	2944.38	2933.44	2973.62
160.13	2955.7	2933.43	2933.43	2962.26	2944.23	2933.43	2973.05
160.08	3058.98	2933.42	2933.42	2961.83	2944.08	2933.42	2972.5
160.03	2972.34	2933.4	2933.4	2961.42	2943.93	2933.4	2971.95
159.98	2941.09	2933.39	2933.39	2961.02	2943.79	2933.39	2971.41
159.93	3021.97	2933.38	2933.38	2960.62	2943.65	2933.38	2970.89
159.88	2932.25	2933.37	2933.37	2960.24	2943.51	2933.37	2970.38
159.83	2922.65	2933.37	2933.37	2959.86	2943.38	2933.37	2969.88
159.78	2913.75	2933.36	2933.36	2959.49	2943.26	2933.36	2969.39
159.73	3023.27	2933.36	2933.36	2959.14	2943.13	2933.36	2968.91
159.68	2997.64	2933.36	2933.36	2958.78	2943.01	2933.36	2968.43
159.63	2843.66	2933.36	2933.36	2958.44	2942.89	2933.36	2967.97
159.58	2886.27	2933.36	2933.36	2958.1	2942.77	2933.36	2967.52
159.53	2933.89	2933.35	2933.35	2957.77	2942.66	2933.35	2967.07
159.48	3019.61	2933.35	2933.35	2957.44	2942.54	2933.35	2966.63
159.43	2985.67	2933.35	2933.35	2957.12	2942.43	2933.35	2966.2
159.38	2906.25	2933.35	2933.35	2956.8	2942.32	2933.35	2965.78
159.33	2994.57	2933.34	2933.34	2956.49	2942.21	2933.34	2965.36
159.28	2973.57	2933.34	2933.34	2956.18	2942.1	2933.34	2964.95
159.23	2892.51	2933.33	2933.33	2955.88	2941.99	2933.33	2964.54
159.18	2957.51	2933.32	2933.32	2955.58	2941.88	2933.32	2964.14
159.13	3067.55	2933.32	2933.32	2955.29	2941.78	2933.32	2963.75
159.08	2981.18	2933.32	2933.32	2955	2941.68	2933.32	2963.37
159.03	3086.55	2933.31	2933.31	2954.72	2941.58	2933.31	2962.99
158.98	2875.23	2933.31	2933.31	2954.45	2941.48	2933.31	2962.62
158.93	2910.28	2933.31	2933.31	2954.18	2941.38	2933.31	2962.26
158.88	2907.56	2933.3	2933.3	2953.92	2941.29	2933.3	2961.9
158.83	2850.74	2933.3	2933.3	2953.65	2941.19	2933.3	2961.54
158.78	2931	2933.29	2933.29	2953.39	2941.1	2933.29	2961.19
158.73	2929.47	2933.29	2933.29	2953.14	2941	2933.29	2960.85
158.68	3059.22	2933.29	2933.29	2952.89	2940.91	2933.29	2960.52
158.63	3036.11	2933.28	2933.28	2952.65	2940.82	2933.28	2960.19
158.58	2997.81	2933.28	2933.28	2952.41	2940.74	2933.28	2959.86
158.53	2981.79	2933.28	2933.28	2952.17	2940.65	2933.28	2959.54
158.48	2961.43	2933.28	2933.28	2951.94	2940.57	2933.28	2959.23
158.43	2927.3	2933.27	2933.27	2951.71	2940.48	2933.27	2958.92
158.38	2875.56	2933.27	2933.27	2951.48	2940.4	2933.27	2958.61
158.33	2881.23	2933.26	2933.26	2951.26	2940.31	2933.26	2958.31
158.28	2957.65	2933.26	2933.26	2951.04	2940.23	2933.26	2958.01
158.23	2934.67	2933.26	2933.26	2950.83	2940.16	2933.26	2957.73
158.18	3007.66	2933.26	2933.26	2950.62	2940.08	2933.26	2957.44
158.13	3017.67	2936.57	2936.57	2953.73	2943.32	2936.57	2960.48
158.08	2880.11	2939.88	2939.88	2956.84	2946.56	2939.88	2963.51
158.03	2922.17	2943.2	2943.2	2959.95	2949.8	2943.2	2966.56
157.98	2909.01	2946.51	2946.51	2963.07	2953.04	2946.51	2969.6
157.93	2952.81	2949.82	2949.82	2966.19	2956.29	2949.82	2972.65
157.88	3186.96	2953.14	2953.14	2969.31	2959.53	2953.14	2975.71
157.83	2910.9	2956.45	2956.45	2972.44	2962.78	2956.45	2978.77
157.78	2867.22	2960.65	2960.65	2976.46	2966.91	2960.65	2982.72
157.73	2887.56	2964.86	2964.86	2980.48	2971.05	2964.86	2986.67
157.68	3060.74	2969.06	2969.06	2984.51	2975.19	2969.06	2990.63
157.63	2953.82	2973.26	2973.26	2988.54	2979.33	2973.26	2994.6
157.58	2989.65	2977.47	2977.47	2992.57	2983.47	2977.47	2998.56
157.53	3031.89	2982.58	2982.58	2997.51	2988.51	2982.58	3003.44
157.48	2989.01	2987.69	2987.69	3002.45	2993.56	2987.69	3008.32
157.43	3019.98	2992.8	2992.8	3007.4	2998.61	2992.8	3013.21
157.38	3002.26	2997.91	2997.91	3012.35	3003.67	2997.91	3018.1
157.33	3039.11	3003.03	3003.03	3017.3	3008.72	3003.03	3022.99
157.28	3046.61	3008.14	3008.14	3022.25	3013.77	3008.14	3027.89
157.23	2979.26	3013.25	3013.25	3027.21	3018.83	3013.25	3032.78
157.18	3030.96	3018.36	3018.36	3032.16	3023.88	3018.36	3037.68
157.13	3042.63	3023.47	3023.47	3037.12	3028.94	3023.47	3042.59

## Sheet: Figure 3a
t	E		t	E		t	E		t	E		t	E		t	E
h	V		h	V		h	V		h	V		h	V		h	V
cycle 1			cycle 2			cycle 3			cycle 4			cycle 5			cycle 6
0	--		0	-0.0404		0	-0.0404		0	-0.0408		0	-0.0427		0	-0.042
0.009375	-0.044		0.009375	-0.0426		0.009375	-0.0436		0.009375	-0.0448		0.009375	-0.0473		0.009375	-0.0478
0.01875	-0.0428		0.01875	-0.0425		0.01875	-0.0442		0.01875	-0.0448		0.01875	-0.0469		0.01875	-0.0477
0.028125	-0.0438		0.028125	-0.0452		0.028125	-0.0449		0.028125	-0.0455		0.028125	-0.0483		0.028125	-0.0477
0.0375	-0.0445		0.0375	-0.0458		0.0375	-0.0449		0.0375	-0.0459		0.0375	-0.0464		0.0375	-0.0476
0.046875	-0.0458		0.046875	-0.0444		0.046875	-0.046		0.046875	-0.0451		0.046875	-0.0463		0.046875	-0.0479
0.05625	-0.0455		0.05625	-0.0455		0.05625	-0.0442		0.05625	-0.0462		0.05625	-0.0473		0.05625	-0.0482
0.065625	-0.0442		0.065625	-0.0442		0.065625	-0.0454		0.065625	-0.0463		0.065625	-0.0469		0.065625	-0.0484
0.075	-0.0452		0.075	-0.0451		0.075	-0.0449		0.075	-0.0454		0.075	-0.0468		0.075	-0.048
0.084375	-0.0446		0.084375	-0.0459		0.084375	-0.0455		0.084375	-0.0461		0.084375	-0.0502		0.084375	-0.0487
0.09375	-0.0448		0.09375	-0.0452		0.09375	-0.0459		0.09375	-0.0473		0.09375	-0.0476		0.09375	-0.049
0.103125	-0.0454		0.103125	-0.045		0.103125	-0.0461		0.103125	-0.0457		0.103125	-0.0485		0.103125	-0.049
0.1125	-0.045		0.1125	-0.0456		0.1125	-0.0461		0.1125	-0.0459		0.1125	-0.048		0.1125	-0.0488
0.121875	-0.0449		0.121875	-0.0462		0.121875	-0.046		0.121875	-0.0462		0.121875	-0.0501		0.121875	-0.0491
0.13125	-0.0445		0.13125	-0.045		0.13125	-0.0464		0.13125	-0.0472		0.13125	-0.0501		0.13125	-0.0492
0.140625	-0.0443		0.140625	-0.0468		0.140625	-0.0464		0.140625	-0.047		0.140625	-0.0487		0.140625	-0.0496
0.15	-0.0446		0.15	-0.0465		0.15	-0.0467		0.15	-0.0477		0.15	-0.0505		0.15	-0.0491
0.159375	-0.044		0.159375	-0.0451		0.159375	-0.0463		0.159375	-0.0464		0.159375	-0.0494		0.159375	-0.0502
0.16875	-0.0448		0.16875	-0.0446		0.16875	-0.0457		0.16875	-0.0489		0.16875	-0.0484		0.16875	-0.0499
0.178125	-0.0457		0.178125	-0.045		0.178125	-0.047		0.178125	-0.0483		0.178125	-0.0481		0.178125	-0.05
0.1875	-0.0448		0.1875	-0.0453		0.1875	-0.0474		0.1875	-0.0489		0.1875	-0.0477		0.1875	-0.0498
0.196875	-0.044		0.196875	-0.0462		0.196875	-0.0458		0.196875	-0.0473		0.196875	-0.0484		0.196875	-0.0504
0.20625	-0.0442		0.20625	-0.0448		0.20625	-0.0471		0.20625	-0.048		0.20625	-0.0483		0.20625	-0.0502
0.215625	-0.0452		0.215625	-0.0444		0.215625	-0.0474		0.215625	-0.0475		0.215625	-0.0483		0.215625	-0.0499
0.225	-0.0446		0.225	-0.046		0.225	-0.0471		0.225	-0.047		0.225	-0.0499		0.225	-0.0507
0.234375	-0.0453		0.234375	-0.0458		0.234375	-0.047		0.234375	-0.049		0.234375	-0.0518		0.234375	-0.0507
0.24375	--		0.24375	-0.0457		0.24375	-0.047		0.24375	-0.0485		0.24375	-0.0493		0.24375	-0.0506
0.253125	-0.0441		0.253125	-0.0465		0.253125	-0.046		0.253125	-0.0478		0.253125	-0.0495		0.253125	-0.051
0.2625	-0.0449		0.2625	-0.0464		0.2625	-0.0474		0.2625	-0.0462		0.2625	-0.0496		0.2625	-0.0505
0.271875	-0.0467		0.271875	-0.0461		0.271875	-0.0478		0.271875	-0.0475		0.271875	-0.0487		0.271875	-0.051
0.28125	-0.0456		0.28125	-0.0464		0.28125	-0.0475		0.28125	-0.0484		0.28125	-0.0498		0.28125	-0.0508
0.290625	-0.0444		0.290625	-0.0475		0.290625	-0.048		0.290625	-0.0497		0.290625	-0.0493		0.290625	-0.0513
0.3	-0.046		0.3	-0.0462		0.3	-0.0467		0.3	-0.0482		0.3	-0.0497		0.3	-0.051
0.309375	-0.0459		0.309375	-0.0465		0.309375	-0.0477		0.309375	-0.048		0.309375	-0.05		0.309375	-0.051
0.31875	-0.0465		0.31875	-0.0474		0.31875	-0.0476		0.31875	-0.0483		0.31875	-0.0501		0.31875	-0.0512
0.328125	-0.0455		0.328125	-0.0462		0.328125	-0.0481		0.328125	-0.0485		0.328125	-0.05		0.328125	-0.051
0.3375	-0.0452		0.3375	-0.0473		0.3375	-0.048		0.3375	-0.0494		0.3375	-0.0498		0.3375	-0.0509
0.346875	-0.0455		0.346875	-0.0475		0.346875	-0.0483		0.346875	-0.0482		0.346875	-0.0496		0.346875	-0.0515
0.35625	-0.0457		0.35625	-0.0478		0.35625	-0.0486		0.35625	-0.0485		0.35625	-0.05		0.35625	-0.0516
0.365625	-0.0457		0.365625	-0.0471		0.365625	-0.0475		0.365625	-0.0476		0.365625	-0.0503		0.365625	-0.051
0.375	-0.0449		0.375	-0.0466		0.375	-0.0477		0.375	-0.048		0.375	-0.0498		0.375	-0.0513
0.384375	-0.0451		0.384375	-0.0464		0.384375	-0.048		0.384375	-0.0489		0.384375	-0.0514		0.384375	-0.0515
0.39375	-0.0457		0.39375	-0.0461		0.39375	-0.0478		0.39375	-0.0492		0.39375	-0.0487		0.39375	-0.0517
0.403125	-0.0449		0.403125	-0.046		0.403125	-0.0484		0.403125	-0.0468		0.403125	-0.0505		0.403125	-0.051
0.4125	-0.0466		0.4125	-0.0472		0.4125	-0.0487		0.4125	-0.0475		0.4125	-0.0492		0.4125	-0.0513
0.421875	-0.0462		0.421875	-0.0468		0.421875	-0.0476		0.421875	-0.0485		0.421875	-0.0504		0.421875	-0.052
0.43125	-0.0444		0.43125	-0.0464		0.43125	-0.0467		0.43125	-0.0483		0.43125	-0.0489		0.43125	-0.0526
0.440625	-0.0447		0.440625	-0.0467		0.440625	-0.0492		0.440625	-0.0475		0.440625	-0.0499		0.440625	-0.0526
0.45	-0.0473		0.45	-0.0463		0.45	-0.0475		0.45	-0.0478		0.45	-0.0493		0.45	-0.0526
0.459375	-0.0456		0.459375	-0.0463		0.459375	-0.0464		0.459375	-0.0493		0.459375	-0.0509		0.459375	-0.0518
0.46875	-0.0459		0.46875	-0.0475		0.46875	-0.0472		0.46875	-0.0489		0.46875	-0.0485		0.46875	-0.0513
0.478125	-0.0473		0.478125			0.478125			0.478125			0.478125			0.478125
0.4875			0.4875	-0.0475		0.4875	-0.0485		0.4875	-0.0489		0.4875	-0.0504		0.4875	-0.0503
0.496875	-0.0461		0.496875	-0.0474		0.496875	-0.0464		0.496875	-0.0498		0.496875	-0.0504		0.496875	-0.0526
0.50625	-0.047		0.50625	-0.0481		0.50625	-0.0472		0.50625	-0.0487		0.50625	-0.0507		0.50625	-0.0513
0.515625	-0.0466		0.515625	-0.0477		0.515625	-0.0482		0.515625	-0.048		0.515625	-0.0505		0.515625	-0.0523
0.525	-0.0448		0.525	-0.0481		0.525	-0.0474		0.525	-0.0482		0.525	-0.0503		0.525	-0.0531
0.534375	-0.0477		0.534375	-0.0485		0.534375	-0.0486		0.534375	-0.0496		0.534375	-0.0503		0.534375	-0.0535
0.54375	-0.0473		0.54375	-0.0475		0.54375	-0.048		0.54375	-0.0482		0.54375	-0.0507		0.54375	-0.0501
0.553125	-0.0462		0.553125	-0.0488		0.553125	-0.0477		0.553125	-0.0484		0.553125	-0.0505		0.553125	-0.0528
0.5625	-0.0463		0.5625	-0.0483		0.5625	-0.0466		0.5625	-0.0484		0.5625	-0.0504		0.5625	-0.0497
0.571875	-0.0463		0.571875	-0.0474		0.571875	-0.0487		0.571875	-0.0486		0.571875	-0.051		0.571875	-0.0525
0.58125	-0.0452		0.58125	-0.0488		0.58125	-0.0482		0.58125	-0.0474		0.58125	-0.0513		0.58125	-0.0516
0.590625	-0.0462		0.590625	-0.0476		0.590625	-0.0477		0.590625	-0.0483		0.590625	-0.0507		0.590625	-0.0526
0.6	-0.046		0.6	-0.047		0.6	-0.0473		0.6	-0.0475		0.6	-0.0507		0.6	-0.0512
0.609375	-0.046		0.609375	-0.0485		0.609375	-0.0485		0.609375	-0.0502		0.609375	-0.0504		0.609375	-0.0506
0.61875	-0.0463		0.61875	-0.0493		0.61875	-0.0482		0.61875	-0.0482		0.61875	-0.0512		0.61875	-0.0521
0.628125	-0.046		0.628125	-0.0479		0.628125	-0.0486		0.628125	-0.0487		0.628125	-0.0509		0.628125	-0.0542
0.6375	-0.046		0.6375	-0.0482		0.6375	-0.0487		0.6375	-0.0493		0.6375	-0.051		0.6375	-0.0504
0.646875	-0.0466		0.646875	-0.0484		0.646875	-0.0476		0.646875	-0.0481		0.646875	-0.0511		0.646875	-0.0515
0.65625	-0.0463		0.65625	-0.049		0.65625	-0.0478		0.65625	-0.0488		0.65625	-0.0509		0.65625	-0.0515
0.665625	-0.0458		0.665625	-0.0483		0.665625	-0.0485		0.665625	-0.0489		0.665625	-0.0509		0.665625	-0.0505
0.675	-0.0474		0.675	-0.0477		0.675	-0.0473		0.675	-0.048		0.675	-0.0512		0.675	-0.0518
0.684375	-0.0457		0.684375	-0.048		0.684375	-0.0468		0.684375	-0.0476		0.684375	-0.0508		0.684375	-0.0521
0.69375	-0.0468		0.69375	-0.0487		0.69375	-0.0486		0.69375	-0.0496		0.69375	-0.0509		0.69375	-0.0523
0.703125	-0.0465		0.703125	-0.0477		0.703125	-0.049		0.703125	-0.0485		0.703125	-0.0513		0.703125	-0.0519
0.7125	-0.0452		0.7125	--		0.7125	--		0.7125	--		0.7125	--		0.7125	-0.0522
0.721875	-0.0478		0.721875	--		0.721875	--		0.721875	--		0.721875	--		0.721875	--
0.73125	--		0.73125	-0.0484		0.73125	-0.0483		0.73125	-0.0492		0.73125	-0.0514		0.73125	-0.0513
0.740625	-0.0457		0.740625	-0.0487		0.740625	-0.048		0.740625	-0.048		0.740625	-0.0512		0.740625	-0.0503
0.75	-0.0461		0.75	-0.0485		0.75	-0.0482		0.75	-0.0496		0.75	-0.0511		0.75	-0.0526
0.759375	-0.0479		0.759375	-0.0497		0.759375	-0.0485		0.759375	-0.0495		0.759375	-0.0515		0.759375	-0.0529
0.76875	-0.0453		0.76875	-0.0482		0.76875	-0.0478		0.76875	-0.0483		0.76875	-0.0512		0.76875	-0.0515
0.778125	-0.0469		0.778125	-0.0485		0.778125	-0.0485		0.778125	-0.0475		0.778125	-0.0513		0.778125	-0.0518
0.7875	-0.0473		0.7875	-0.0485		0.7875	-0.0494		0.7875	-0.049		0.7875	-0.0513		0.7875	-0.0521
0.796875	-0.0464		0.796875	-0.0486		0.796875	-0.0481		0.796875	-0.0484		0.796875	-0.0514		0.796875	-0.0518
0.80625	-0.047		0.80625	-0.0498		0.80625	-0.0461		0.80625	-0.0496		0.80625	-0.0509		0.80625	-0.0519
0.815625	-0.0461		0.815625	-0.049		0.815625	-0.048		0.815625	-0.0492		0.815625	-0.0507		0.815625	-0.0516
0.825	-0.0474		0.825	-0.0488		0.825	-0.0491		0.825	-0.0473		0.825	-0.0514		0.825	-0.052
0.834375	-0.0477		0.834375	-0.0488		0.834375	-0.0473		0.834375	-0.0497		0.834375	-0.0511		0.834375	-0.0519
0.84375	-0.0465		0.84375	-0.0488		0.84375	-0.0489		0.84375	-0.0495		0.84375	-0.0514		0.84375	-0.0524
0.853125	-0.0486		0.853125	-0.0483		0.853125	-0.0489		0.853125	-0.0504		0.853125	-0.0514		0.853125	-0.0524
0.8625	-0.048		0.8625	-0.0489		0.8625	-0.0471		0.8625	-0.0494		0.8625	-0.0515		0.8625	-0.052
0.871875	-0.0478		0.871875	-0.0475		0.871875	-0.0497		0.871875	-0.0492		0.871875	-0.0514		0.871875	-0.0517
0.88125	-0.0464		0.88125	-0.0486		0.88125	-0.0484		0.88125	-0.0492		0.88125	-0.0513		0.88125	-0.052
0.890625	-0.0469		0.890625	-0.0476		0.890625	-0.0489		0.890625	-0.0499		0.890625	-0.0513		0.890625	-0.0517
0.9	-0.0468		0.9	-0.0478		0.9	-0.0497		0.9	-0.0501		0.9	-0.0512		0.9	-0.0521
0.909375	-0.0483		0.909375	-0.0477		0.909375	-0.0471		0.909375	-0.0492		0.909375	-0.0512		0.909375	-0.0514
0.91875	-0.0472		0.91875	-0.0486		0.91875	-0.0495		0.91875	-0.0483		0.91875	-0.0512		0.91875	-0.052
0.928125	-0.0471		0.928125	-0.0478		0.928125	-0.0479		0.928125	-0.0491		0.928125	-0.0517		0.928125	-0.0518
0.9375	-0.0478		0.9375	-0.0487		0.9375	-0.0489		0.9375	-0.0493		0.9375	-0.0516		0.9375	-0.0523
0.946875	-0.0458		0.946875	--		0.946875	--		0.946875	--		0.946875	--		0.946875	-0.0528
0.95625	-0.048		0.95625	--		0.95625	--		0.95625	--		0.95625	--		0.95625	-0.054
0.965625	-0.0463		0.965625	--		0.965625	--		0.965625	--		0.965625	--		0.965625	0.0435
0.975	--		0.975	0.0454		0.975	0.0459		0.975	0.0456		0.975	0.0481		0.975	0.0435
0.984375	0.0456		0.984375	0.0454		0.984375	0.0454		0.984375	0.0456		0.984375	0.048		0.984375	0.0494
0.99375	0.0461		0.99375	0.0448		0.99375	0.0456		0.99375	0.0455		0.99375	0.0475		0.99375	0.0479
1.00313	0.0439		1.00313	0.045		1.00313	0.0446		1.00313	0.0452		1.00313	0.0479		1.00313	0.0482
1.0125	0.0449		1.0125	0.0448		1.0125	0.0458		1.0125	0.0459		1.0125	0.0479		1.0125	0.0482
1.02188	0.045		1.02188	0.0463		1.02188	0.0453		1.02188	0.0457		1.02188	0.0477		1.02188	0.048
1.03125	0.045		1.03125	0.0454		1.03125	0.0454		1.03125	0.0462		1.03125	0.0476		1.03125	0.0479
1.04062	0.0442		1.04062	0.0457		1.04062	0.0455		1.04062	0.0451		1.04062	0.0474		1.04062	0.048
1.05	0.0452		1.05	0.0455		1.05	0.0458		1.05	0.0465		1.05	0.0479		1.05	0.0485
1.05937	0.0457		1.05937	0.0445		1.05937	0.0461		1.05937	0.0466		1.05937	0.0478		1.05937	0.0479
1.06875	0.0442		1.06875	0.0464		1.06875	0.0452		1.06875	0.0454		1.06875	0.048		1.06875	0.0482
1.07812	0.0444		1.07812	0.0463		1.07812	0.045		1.07812	0.0463		1.07812	0.0483		1.07812	0.0468
1.0875	0.0447		1.0875	0.0465		1.0875	0.0452		1.0875	0.0439		1.0875	0.0479		1.0875	0.0465
1.09688	0.0439		1.09688	0.0454		1.09688	0.0456		1.09688	0.0454		1.09688	0.0479		1.09688	0.0473
1.10625	0.0443		1.10625	0.0461		1.10625	0.0455		1.10625	0.047		1.10625	0.0481		1.10625	0.0502
1.11563	0.0444		1.11563	0.0443		1.11563	0.0456		1.11563	0.0459		1.11563	0.048		1.11563	0.0489
1.125	0.0441		1.125	0.0459		1.125	0.0456		1.125	0.0464		1.125	0.0485		1.125	0.0495
1.13437	0.0446		1.13437	0.0475		1.13437	0.0456		1.13437	0.046		1.13437	0.0482		1.13437	0.05
1.14375	0.0446		1.14375	0.0443		1.14375	0.0469		1.14375	0.0453		1.14375	0.0479		1.14375	0.05
1.15312	0.0448		1.15312	0.0454		1.15312	0.0467		1.15312	0.0456		1.15312	0.0485		1.15312	0.0488
1.1625	0.0444		1.1625	0.0454		1.1625	0.0457		1.1625	0.0467		1.1625	0.0481		1.1625	0.0486
1.17188	0.0454		1.17188	0.046		1.17188	0.0459		1.17188	0.0459		1.17188	0.0478		1.17188	0.0479
1.18125	0.0444		1.18125	0.0458		1.18125	0.0458		1.18125	0.0466		1.18125	0.0482		1.18125	0.0483
1.19063	0.0444		1.19063	--		1.19063	--		1.19063	--		1.19063	--		1.19063	0.0473
1.2	0.0462		1.2	--		1.2	--		1.2	--		1.2	--		1.2	0.0504
1.20938	0.044		1.20938	--		1.20938	--		1.20938	--		1.20938	--		1.20938	0.0488
1.21875	--		1.21875	0.0454		1.21875	0.0451		1.21875	0.0464		1.21875	0.0482		1.21875	0.0483
1.22812	0.0448		1.22812	0.0435		1.22812	0.0463		1.22812	0.0452		1.22812	0.0489		1.22812	0.0485
1.2375	0.0438		1.2375	0.0452		1.2375	0.0464		1.2375	0.0465		1.2375	0.0487		1.2375	0.0485
1.24687	0.0451		1.24687	0.0447		1.24687	0.045		1.24687	0.0464		1.24687	0.0483		1.24687	0.0486
1.25625	0.0448		1.25625	0.0458		1.25625	0.0468		1.25625	0.0471		1.25625	0.0487		1.25625	0.0479
1.26562	0.0454		1.26562	0.0446		1.26562	0.0458		1.26562	0.0466		1.26562	0.0483		1.26562	0.0485
1.275	0.0445		1.275	0.0446		1.275	0.0452		1.275	0.047		1.275	0.0485		1.275	0.0488
1.28438	0.0434		1.28438	0.0466		1.28438	0.0445		1.28438	0.0474		1.28438	0.0485		1.28438	0.0485
1.29375	0.0446		1.29375	0.045		1.29375	0.0463		1.29375	0.048		1.29375	0.0484		1.29375	0.0491
1.30313	0.0444		1.30313	0.0463		1.30313	0.0459		1.30313	0.0484		1.30313	0.0485		1.30313	0.0484
1.3125	0.0446		1.3125	0.0471		1.3125	0.0466		1.3125	0.0462		1.3125	0.0486		1.3125	0.0482
1.32187	0.0444		1.32187	0.045		1.32187	0.0465		1.32187	0.0469		1.32187	0.0485		1.32187	0.0484
1.33125	0.0449		1.33125	0.045		1.33125	0.046		1.33125	0.0461		1.33125	0.0482		1.33125	0.049
1.34062	0.0453		1.34062	0.0462		1.34062	0.0465		1.34062	0.0469		1.34062	0.0483		1.34062	0.0485
1.35	0.0457		1.35	0.045		1.35	0.0465		1.35	0.0477		1.35	0.0486		1.35	0.05
1.35938	0.0464		1.35938	0.0455		1.35938	0.046		1.35938	0.0448		1.35938	0.0487		1.35938	0.0491
1.36875	0.0445		1.36875	0.046		1.36875	0.0466		1.36875	0.0471		1.36875	0.0476		1.36875	0.0488
1.37813	0.0459		1.37813	0.045		1.37813	0.0457		1.37813	0.0468		1.37813	0.0486		1.37813	0.0473
1.3875	0.0451		1.3875	0.0459		1.3875	0.047		1.3875	0.0481		1.3875	0.0487		1.3875	0.0496
1.39688	0.0443		1.39688	0.0461		1.39688	0.0477		1.39688	0.0469		1.39688	0.0486		1.39688	0.0495
1.40625	0.0435		1.40625	0.0464		1.40625	0.0462		1.40625	0.048		1.40625	0.0488		1.40625	0.05
1.41562	0.0453		1.41562	0.0448		1.41562	0.0465		1.41562	0.0466		1.41562	0.0484		1.41562	0.0494
1.425	0.0442		1.425	--		1.425	--		1.425	--		1.425	--		1.425	0.0501
1.43437	0.0443		1.43437	--		1.43437	--		1.43437	--		1.43437	--		1.43437	0.0476
1.44375	0.0446		1.44375	--		1.44375	--		1.44375	--		1.44375	--		1.44375	0.0501
1.45312	0.0454		1.45312	--		1.45312	--		1.45312	--		1.45312	--		1.45312	--
1.4625	--		1.4625	0.0467		1.4625	0.0469		1.4625	0.0496		1.4625	0.0485		1.4625	0.0483
1.47188	0.0456		1.47188	0.0467		1.47188	0.0473		1.47188	0.0494		1.47188	0.0486		1.47188	0.048
1.48125	0.0443		1.48125	0.0461		1.48125	0.0466		1.48125	0.0491		1.48125	0.0489		1.48125	0.0499
1.49063	0.0449		1.49063	0.0446		1.49063	0.0461		1.49063	0.0492		1.49063	0.0483		1.49063	0.0498
1.5	0.0452		1.5	0.0457		1.5	0.0468		1.5	0.0496		1.5	0.0486		1.5	0.0493
1.50937	0.0443		1.50937	0.047		1.50937	0.0477		1.50937	0.0496		1.50937	0.0487		1.50937	0.0504
1.51875	0.0436		1.51875	0.0458		1.51875	0.0463		1.51875	0.0497		1.51875	0.0474		1.51875	0.0511
1.52812	0.0446		1.52812	0.047		1.52812	0.0468		1.52812	0.0491		1.52812	0.0509		1.52812	0.0509
1.5375	0.0452		1.5375	0.0466		1.5375	0.0463		1.5375	0.0496		1.5375	0.0486		1.5375	0.0495
1.54688	0.0452		1.54688	0.0456		1.54688	0.0461		1.54688	0.0491		1.54688	0.0485		1.54688	0.0484
1.55625	0.0451		1.55625	0.0453		1.55625	0.0447		1.55625	0.0494		1.55625	0.0491		1.55625	0.051
1.56563	0.0455		1.56563	0.0453		1.56563	0.0449		1.56563	0.0494		1.56563	0.0485		1.56563	0.0482
1.575	0.0444		1.575	0.0455		1.575	0.0463		1.575	0.0495		1.575	0.0484		1.575	0.0499
1.58438	0.0443		1.58438	0.0455		1.58438	0.0462		1.58438	0.0494		1.58438	0.0493		1.58438	0.0484
1.59375	0.0462		1.59375	0.0454		1.59375	0.0462		1.59375	0.0493		1.59375	0.0486		1.59375	0.0509
1.60312	0.0439		1.60312	0.0463		1.60312	0.0471		1.60312	0.0496		1.60312	0.0489		1.60312	0.0512
1.6125	0.0457		1.6125	0.0455		1.6125	0.0462		1.6125	0.0499		1.6125	0.0481		1.6125	0.0501
1.62187	0.0445		1.62187	0.046		1.62187	0.0463		1.62187	0.0496		1.62187	0.049		1.62187	0.0481
1.63125	0.0445		1.63125	0.0466		1.63125	0.0469		1.63125	0.0494		1.63125	0.0491		1.63125	0.0507
1.64062	0.0466		1.64062	0.0469		1.64062	0.0466		1.64062	0.0497		1.64062	0.0501		1.64062	0.0493
1.65	0.0453		1.65	0.0459		1.65	0.046		1.65	0.05		1.65	0.0481		1.65	0.0492
1.65938	0.0455		1.65938	--		1.65938	--		1.65938	--		1.65938	0.0493		1.65938	0.0503
1.66875	0.0451		1.66875	--		1.66875	--		1.66875	--		1.66875	--		1.66875	0.0487
1.67813	0.0447		1.67813	--		1.67813	--		1.67813	--		1.67813	--		1.67813	0.0496
1.6875	0.0451		1.6875	--		1.6875	--		1.6875	--		1.6875	--		1.6875	--
1.69687	0.045		1.69687	--		1.69687	--		1.69687	--		1.69687	--		1.69687	--
1.70625	--		1.70625	0.046		1.70625	0.0455		1.70625	0.0502		1.70625	0.0488		1.70625	0.0505
1.71562	0.0451		1.71562	0.0451		1.71562	0.0469		1.71562	0.05		1.71562	0.0485		1.71562	0.0485
1.725	0.0442		1.725	0.0463		1.725	0.0449		1.725	0.0505		1.725	0.0487		1.725	0.0511
1.73438	0.0443		1.73438	0.0463		1.73438	0.0462		1.73438	0.0501		1.73438	0.0491		1.73438	0.0489
1.74375	0.0451		1.74375	0.0451		1.74375	0.0466		1.74375	0.0489		1.74375	0.0489		1.74375	0.0492
1.75313	0.0468		1.75313	0.0461		1.75313	0.0464		1.75313	0.0491		1.75313	0.0493		1.75313	0.0496
1.7625	0.0439		1.7625	0.0461		1.7625	0.0468		1.7625	0.0494		1.7625	0.049		1.7625	0.0496
1.77188	0.0451		1.77188	0.0454		1.77188	0.0466		1.77188	0.0498		1.77188	0.0497		1.77188	0.0498
1.78125	0.0452		1.78125	0.0471		1.78125	0.0466		1.78125	0.0501		1.78125	0.0488		1.78125	0.0497
1.79062	0.0453		1.79062	0.0456		1.79062	0.0468		1.79062	0.0506		1.79062	0.0489		1.79062	0.0496
1.8	0.0446		1.8	0.0452		1.8	0.0471		1.8	0.0494		1.8	0.0497		1.8	0.0497
1.80937	0.0447		1.80937	0.0465		1.80937	0.0466		1.80937	0.0511		1.80937	0.049		1.80937	0.0496
1.81875	0.0435		1.81875	0.0451		1.81875	0.0473		1.81875	0.0495		1.81875	0.0493		1.81875	0.0496
1.82812	0.0463		1.82812	0.0463		1.82812	0.0471		1.82812	0.048		1.82812	0.0491		1.82812	0.0502
1.8375	0.0436		1.8375	0.0462		1.8375	0.0457		1.8375	0.0503		1.8375	0.0489		1.8375	0.0495
1.84688	0.0453		1.84688	0.047		1.84688	0.0459		1.84688	0.051		1.84688	0.0491		1.84688	0.0496
1.85625	0.0447		1.85625	0.0466		1.85625	0.048		1.85625	0.048		1.85625	0.0491		1.85625	0.0502
1.86563	0.0455		1.86563	0.0467		1.86563	0.0465		1.86563	0.0487		1.86563	0.0491		1.86563	0.0498
1.875	0.0445		1.875	0.046		1.875	0.0465		1.875	0.0496		1.875	0.0494		1.875	0.0502
1.88437	0.0444		1.88437	0.0462		1.88437	0.0476		1.88437	0.0495		1.88437	0.0492		1.88437	0.0501
1.89375	0.0461		1.89375	0.0466		1.89375	0.0475		1.89375	0.0486		1.89375	0.0496		1.89375	0.0498
1.90312	0.0444		1.90312			1.90312			1.90312			1.90312	0.0496		1.90312	0.05
1.9125	0.0455		1.9125			1.9125			1.9125			1.9125	0.0494		1.9125	0.0498
1.92188	0.0465		1.92188			1.92188			1.92188			1.92188			1.92188	0.0485
1.93125	0.0455		1.93125			1.93125			1.93125			1.93125			1.93125
1.94063	0.0455		1.94063			1.94063			1.94063			1.94063			1.94063

## Sheet: Figure 3b
3.16e-07	2.6e-22	1.37e-22	7.99e-14	1.85e-17	1.85e-17	4.34e-40	4.97e-40
3.26e-07	1.15e-21	6.06e-22	2.46e-13	6.76e-17	6.76e-17	3.71e-39	4.25e-39
3.35e-07	4.98e-21	2.62e-21	7.39e-13	2.42e-16	2.42e-16	3.09e-38	3.54e-38
3.45e-07	2.11e-20	1.11e-20	2.18e-12	8.45e-16	8.45e-16	2.51e-37	2.88e-37
3.55e-07	8.71e-20	4.59e-20	6.27e-12	2.89e-15	2.89e-15	1.99e-36	2.28e-36
3.66e-07	3.53e-19	1.86e-19	1.77e-11	9.7e-15	9.7e-15	1.54e-35	1.76e-35
3.77e-07	1.4e-18	7.35e-19	4.88e-11	3.18e-14	3.18e-14	1.16e-34	1.33e-34
3.88e-07	5.41e-18	2.85e-18	1.32e-10	1.02e-13	1.02e-13	8.5e-34	9.73e-34
3.99e-07	2.05e-17	1.08e-17	3.49e-10	3.21e-13	3.21e-13	6.09e-33	6.97e-33
4.11e-07	7.6e-17	4e-17	9.02e-10	9.87e-13	9.87e-13	4.25e-32	4.86e-32
4.23e-07	2.76e-16	1.45e-16	2.29e-09	2.97e-12	2.97e-12	2.89e-31	3.31e-31
4.36e-07	9.77e-16	5.14e-16	5.67e-09	8.75e-12	8.75e-12	1.92e-30	2.19e-30
4.49e-07	3.39e-15	1.78e-15	1.38e-08	2.52e-11	2.52e-11	1.24e-29	1.42e-29
4.62e-07	1.15e-14	6.06e-15	3.27e-08	7.12e-11	7.12e-11	7.82e-29	8.95e-29
4.76e-07	3.82e-14	2.01e-14	7.6e-08	1.97e-10	1.97e-10	4.81e-28	5.5e-28
4.9e-07	1.24e-13	6.53e-14	1.73e-07	5.32e-10	5.32e-10	2.88e-27	3.3e-27
5.04e-07	3.94e-13	2.07e-13	3.85e-07	1.41e-09	1.41e-09	1.68e-26	1.93e-26
5.19e-07	1.22e-12	6.44e-13	8.4e-07	3.64e-09	3.64e-09	9.59e-26	1.1e-25
5.35e-07	3.72e-12	1.96e-12	1.79e-06	9.23e-09	9.23e-09	5.33e-25	6.1e-25
5.51e-07	1.11e-11	5.82e-12	3.74e-06	2.29e-08	2.29e-08	2.88e-24	3.3e-24
5.67e-07	3.22e-11	1.69e-11	7.66e-06	5.56e-08	5.56e-08	1.52e-23	1.74e-23
5.84e-07	9.16e-11	4.82e-11	1.53e-05	1.32e-07	1.32e-07	7.84e-23	8.97e-23
6.01e-07	2.55e-10	1.34e-10	3e-05	3.07e-07	3.07e-07	3.93e-22	4.5e-22
6.19e-07	6.94e-10	3.65e-10	5.76e-05	7e-07	7e-07	1.92e-21	2.2e-21
6.37e-07	1.85e-09	9.73e-10	0.000108	1.56e-06	1.56e-06	9.18e-21	1.05e-20
6.56e-07	4.81e-09	2.53e-09	0.000199	3.4e-06	3.4e-06	4.27e-20	4.89e-20
6.75e-07	1.23e-08	6.46e-09	0.000359	7.25e-06	7.25e-06	1.94e-19	2.22e-19
6.95e-07	3.06e-08	1.61e-08	0.000633	1.52e-05	1.52e-05	8.56e-19	9.8e-19
7.16e-07	7.46e-08	3.93e-08	0.00109	3.1e-05	3.1e-05	3.69e-18	4.22e-18
7.37e-07	1.78e-07	9.36e-08	0.00185	6.2e-05	6.2e-05	1.55e-17	1.77e-17
7.59e-07	4.15e-07	2.19e-07	0.00307	0.000121	0.000121	6.35e-17	7.27e-17
7.81e-07	9.47e-07	4.99e-07	0.00498	0.000233	0.000233	2.54e-16	2.9e-16
8.05e-07	2.11e-06	1.11e-06	0.00792	0.000437	0.000437	9.87e-16	1.13e-15
8.28e-07	4.62e-06	2.43e-06	0.0124	0.000802	0.000802	3.75e-15	4.29e-15
8.53e-07	9.87e-06	5.2e-06	0.0189	0.00144	0.00144	1.39e-14	1.59e-14
8.78e-07	2.06e-05	1.09e-05	0.0283	0.00254	0.00254	5.01e-14	5.73e-14
9.04e-07	4.22e-05	2.22e-05	0.0417	0.00437	0.00437	1.76e-13	2.02e-13
9.31e-07	8.43e-05	4.45e-05	0.0602	0.00737	0.00737	6.04e-13	6.92e-13
9.59e-07	0.000165	8.71e-05	0.0854	0.0122	0.0122	2.02e-12	2.31e-12
9.87e-07	0.000316	0.000167	0.119	0.0196	0.0196	6.59e-12	7.54e-12
1.02e-06	0.000591	0.000312	0.163	0.0311	0.0311	2.09e-11	2.4e-11
1.05e-06	0.00108	0.000573	0.219	0.0481	0.0481	6.49e-11	7.43e-11
1.08e-06	0.00194	0.00103	0.289	0.0729	0.0729	1.96e-10	2.24e-10
1.11e-06	0.0034	0.0018	0.377	0.108	0.108	5.78e-10	6.61e-10
1.14e-06	0.00583	0.00309	0.483	0.157	0.157	1.66e-09	1.9e-09
1.18e-06	0.00978	0.0052	0.61	0.224	0.224	4.65e-09	5.32e-09
1.21e-06	0.016	0.00855	0.759	0.312	0.312	1.27e-08	1.45e-08
1.25e-06	0.0258	0.0138	0.932	0.425	0.425	3.38e-08	3.86e-08
1.28e-06	0.0405	0.0217	1.13	0.569	0.569	8.76e-08	1e-07
1.32e-06	0.0622	0.0334	1.35	0.744	0.744	2.22e-07	2.54e-07
1.36e-06	0.0936	0.0505	1.59	0.955	0.955	5.47e-07	6.26e-07
1.4e-06	0.138	0.0746	1.85	1.2	1.2	1.31e-06	1.5e-06
1.44e-06	0.198	0.108	2.13	1.48	1.48	3.08e-06	3.53e-06
1.49e-06	0.28	0.153	2.41	1.79	1.79	7.05e-06	8.06e-06
1.53e-06	0.386	0.213	2.7	2.12	2.12	1.57e-05	1.8e-05
1.57e-06	0.521	0.29	2.99	2.47	2.47	3.41e-05	3.91e-05
1.62e-06	0.689	0.388	3.26	2.82	2.82	7.23e-05	8.27e-05
1.67e-06	0.892	0.508	3.51	3.16	3.16	0.000149	0.000171
1.72e-06	1.13	0.653	3.73	3.48	3.48	0.000301	0.000344
1.77e-06	1.4	0.825	3.92	3.78	3.78	0.000591	0.000676
1.82e-06	1.71	1.02	4.06	4.03	4.03	0.00113	0.00129
1.88e-06	2.04	1.25	4.16	4.24	4.24	0.00211	0.00241
1.93e-06	2.38	1.49	4.22	4.4	4.4	0.00384	0.00439
1.99e-06	2.73	1.76	4.23	4.5	4.5	0.00682	0.0078
2.05e-06	3.07	2.04	4.2	4.56	4.56	0.0118	0.0135
2.11e-06	3.39	2.34	4.14	4.57	4.57	0.0199	0.0228
2.17e-06	3.68	2.64	4.06	4.53	4.53	0.0328	0.0374
2.23e-06	3.92	2.94	3.95	4.47	4.47	0.0526	0.06
2.3e-06	4.12	3.23	3.83	4.37	4.37	0.0824	0.0939
2.37e-06	4.25	3.51	3.7	4.25	4.25	0.126	0.143
2.44e-06	4.33	3.77	3.57	4.11	4.11	0.187	0.213
2.51e-06	4.36	4.01	3.43	3.96	3.96	0.272	0.309
2.59e-06	4.33	4.22	3.29	3.8	3.8	0.386	0.437
2.66e-06	4.26	4.4	3.16	3.63	3.63	0.534	0.604
2.74e-06	4.15	4.54	3.01	3.44	3.44	0.721	0.813
2.82e-06	4	4.64	2.87	3.24	3.24	0.95	1.07
2.91e-06	3.84	4.7	2.71	3.03	3.03	1.22	1.37
2.99e-06	3.66	4.73	2.55	2.81	2.81	1.54	1.71
3.08e-06	3.47	4.72	2.39	2.59	2.59	1.89	2.1
3.17e-06	3.27	4.68	2.21	2.35	2.35	2.26	2.5
3.27e-06	3.06	4.61	2.03	2.11	2.11	2.66	2.92
3.36e-06	2.85	4.52	1.85	1.87	1.87	3.06	3.32
3.46e-06	2.64	4.4	1.67	1.63	1.63	3.44	3.7
3.56e-06	2.43	4.26	1.5	1.4	1.4	3.79	4.04
3.67e-06	2.22	4.11	1.34	1.19	1.19	4.11	4.32
3.78e-06	2.01	3.94	1.19	0.991	0.991	4.37	4.53
3.89e-06	1.8	3.76	1.05	0.813	0.813	4.58	4.67
4.01e-06	1.59	3.58	0.93	0.656	0.656	4.72	4.73
4.12e-06	1.39	3.38	0.825	0.521	0.521	4.81	4.73
4.25e-06	1.19	3.17	0.736	0.408	0.408	4.84	4.66
4.37e-06	1.01	2.96	0.661	0.316	0.316	4.83	4.56
4.5e-06	0.843	2.73	0.599	0.244	0.244	4.79	4.42
4.63e-06	0.692	2.5	0.548	0.189	0.189	4.72	4.27
4.77e-06	0.557	2.27	0.508	0.151	0.151	4.62	4.11
4.91e-06	0.441	2.04	0.477	0.127	0.127	4.52	3.95
5.06e-06	0.342	1.8	0.454	0.115	0.115	4.4	3.8
5.21e-06	0.261	1.57	0.439	0.116	0.116	4.27	3.65
5.36e-06	0.195	1.35	0.433	0.127	0.127	4.13	3.5
5.52e-06	0.142	1.15	0.436	0.149	0.149	3.98	3.34
5.69e-06	0.102	0.956	0.448	0.181	0.181	3.81	3.18
5.85e-06	0.0717	0.784	0.47	0.223	0.223	3.63	3.01
6.03e-06	0.0494	0.631	0.502	0.275	0.275	3.43	2.82
6.21e-06	0.0333	0.498	0.543	0.337	0.337	3.22	2.62
6.39e-06	0.022	0.386	0.593	0.41	0.41	3.01	2.41
6.58e-06	0.0143	0.294	0.651	0.493	0.493	2.78	2.21
6.77e-06	0.0092	0.219	0.716	0.586	0.586	2.56	2
6.97e-06	0.006	0.16	0.786	0.688	0.688	2.34	1.81
7.18e-06	0.00417	0.115	0.858	0.8	0.8	2.13	1.64
7.39e-06	0.00338	0.0803	0.932	0.919	0.919	1.94	1.48
7.61e-06	0.00348	0.0552	1.01	1.05	1.05	1.76	1.36
7.84e-06	0.00445	0.0371	1.08	1.18	1.18	1.61	1.26
8.07e-06	0.00641	0.0244	1.15	1.31	1.31	1.47	1.18
8.31e-06	0.00965	0.0157	1.21	1.45	1.45	1.35	1.13
8.55e-06	0.0146	0.00992	1.27	1.59	1.59	1.25	1.1
8.81e-06	0.0217	0.00613	1.33	1.73	1.73	1.16	1.07
9.07e-06	0.0318	0.0037	1.38	1.86	1.86	1.08	1.06
9.34e-06	0.0458	0.00219	1.43	1.99	1.99	1.01	1.06
9.61e-06	0.0646	0.00127	1.47	2.11	2.11	0.956	1.06
9.9e-06	0.0895	0.000734	1.5	2.22	2.22	0.911	1.07
1.02e-05	0.122	0.000432	1.53	2.33	2.33	0.876	1.09
1.05e-05	0.162	0.000281	1.56	2.43	2.43	0.852	1.11
1.08e-05	0.213	0.000234	1.58	2.52	2.52	0.84	1.15
1.11e-05	0.275	0.000273	1.59	2.6	2.6	0.839	1.19
1.15e-05	0.348	0.000404	1.6	2.67	2.67	0.851	1.24
1.18e-05	0.435	0.000656	1.6	2.74	2.74	0.873	1.31
1.21e-05	0.535	0.00108	1.59	2.79	2.79	0.904	1.37
1.25e-05	0.649	0.00178	1.58	2.84	2.84	0.943	1.45
1.29e-05	0.777	0.00287	1.56	2.88	2.88	0.987	1.52
1.33e-05	0.918	0.00457	1.54	2.92	2.92	1.03	1.6
1.36e-05	1.07	0.00713	1.51	2.94	2.94	1.08	1.67
1.4e-05	1.24	0.0109	1.48	2.96	2.96	1.13	1.73
1.45e-05	1.41	0.0165	1.45	2.96	2.96	1.18	1.79
1.49e-05	1.59	0.0245	1.42	2.96	2.96	1.22	1.84
1.53e-05	1.78	0.0359	1.39	2.95	2.95	1.26	1.88
1.58e-05	1.98	0.0516	1.36	2.93	2.93	1.29	1.92
1.63e-05	2.17	0.0733	1.33	2.9	2.9	1.32	1.94
1.67e-05	2.36	0.103	1.3	2.86	2.86	1.34	1.96
1.72e-05	2.55	0.142	1.28	2.81	2.81	1.36	1.97
1.77e-05	2.73	0.193	1.26	2.76	2.76	1.38	1.98
1.83e-05	2.9	0.258	1.24	2.7	2.7	1.39	1.98
1.88e-05	3.06	0.342	1.24	2.63	2.63	1.4	1.98
1.94e-05	3.21	0.446	1.23	2.56	2.56	1.41	1.98
1.99e-05	3.35	0.574	1.24	2.48	2.48	1.41	1.96
2.05e-05	3.47	0.728	1.25	2.4	2.4	1.41	1.95
2.11e-05	3.57	0.909	1.27	2.32	2.32	1.41	1.93
2.18e-05	3.66	1.12	1.29	2.23	2.23	1.4	1.9
2.24e-05	3.73	1.36	1.33	2.14	2.14	1.38	1.87
2.31e-05	3.79	1.62	1.37	2.04	2.04	1.37	1.84
2.38e-05	3.84	1.9	1.41	1.94	1.94	1.36	1.81
2.45e-05	3.87	2.2	1.47	1.84	1.84	1.34	1.77
2.52e-05	3.88	2.51	1.53	1.73	1.73	1.33	1.74
2.59e-05	3.88	2.82	1.59	1.62	1.62	1.32	1.71
2.67e-05	3.87	3.12	1.66	1.51	1.51	1.31	1.68
2.75e-05	3.84	3.41	1.74	1.39	1.39	1.31	1.66
2.83e-05	3.8	3.68	1.82	1.28	1.28	1.31	1.64
2.91e-05	3.75	3.92	1.91	1.16	1.16	1.32	1.63
3e-05	3.68	4.13	2	1.05	1.05	1.33	1.63
3.09e-05	3.59	4.3	2.09	0.941	0.941	1.35	1.63
3.18e-05	3.5	4.45	2.18	0.835	0.835	1.38	1.64
3.27e-05	3.38	4.57	2.28	0.733	0.733	1.42	1.65
3.37e-05	3.26	4.66	2.37	0.637	0.637	1.46	1.67
3.47e-05	3.12	4.73	2.45	0.547	0.547	1.51	1.7
3.57e-05	2.96	4.77	2.54	0.464	0.464	1.57	1.73
3.68e-05	2.79	4.8	2.62	0.389	0.389	1.63	1.77
3.79e-05	2.61	4.81	2.69	0.321	0.321	1.7	1.81
3.9e-05	2.42	4.81	2.76	0.262	0.262	1.78	1.86
4.02e-05	2.23	4.77	2.82	0.21	0.21	1.86	1.91
4.14e-05	2.03	4.71	2.87	0.166	0.166	1.95	1.97
4.26e-05	1.83	4.62	2.91	0.129	0.129	2.04	2.02
4.38e-05	1.63	4.49	2.94	0.0993	0.0993	2.13	2.08
4.51e-05	1.44	4.32	2.96	0.0755	0.0755	2.23	2.15
4.65e-05	1.26	4.11	2.97	0.0571	0.0571	2.32	2.21
4.79e-05	1.08	3.86	2.97	0.0436	0.0436	2.42	2.27
4.93e-05	0.927	3.57	2.96	0.0345	0.0345	2.51	2.33
5.07e-05	0.783	3.26	2.94	0.0293	0.0293	2.6	2.38
5.22e-05	0.653	2.92	2.91	0.0277	0.0277	2.69	2.43
5.38e-05	0.539	2.58	2.87	0.0297	0.0297	2.77	2.48
5.54e-05	0.439	2.23	2.82	0.0353	0.0353	2.84	2.52
5.7e-05	0.352	1.9	2.75	0.0449	0.0449	2.9	2.55
5.87e-05	0.279	1.59	2.67	0.059	0.059	2.96	2.57
6.04e-05	0.218	1.3	2.58	0.0784	0.0784	3	2.59
6.22e-05	0.168	1.04	2.48	0.104	0.104	3.04	2.59
6.41e-05	0.128	0.82	2.37	0.137	0.137	3.06	2.59
6.6e-05	0.0953	0.632	2.24	0.178	0.178	3.07	2.58
6.79e-05	0.07	0.477	2.11	0.23	0.23	3.07	2.56
6.99e-05	0.0505	0.353	1.98	0.292	0.292	3.06	2.53
7.2e-05	0.0358	0.255	1.83	0.366	0.366	3.03	2.49
7.41e-05	0.0249	0.181	1.69	0.452	0.452	2.99	2.44
7.63e-05	0.0171	0.125	1.54	0.552	0.552	2.94	2.38
7.86e-05	0.0115	0.0851	1.39	0.664	0.664	2.88	2.31
8.09e-05	0.00774	0.0565	1.24	0.789	0.789	2.8	2.24
8.33e-05	0.00529	0.0367	1.1	0.924	0.924	2.71	2.15
8.58e-05	0.00389	0.0233	0.961	1.07	1.07	2.62	2.07
8.83e-05	0.00337	0.0145	0.831	1.22	1.22	2.51	1.97
9.1e-05	0.00369	0.00884	0.709	1.38	1.38	2.4	1.87
9.36e-05	0.00496	0.00527	0.598	1.53	1.53	2.27	1.77
9.64e-05	0.00742	0.00307	0.497	1.69	1.69	2.15	1.67
9.93e-05	0.0115	0.00175	0.407	1.85	1.85	2.01	1.56
0.000102	0.0178	0.000976	0.328	2	2	1.88	1.46
0.000105	0.0273	0.000533	0.26	2.15	2.15	1.74	1.35
0.000108	0.041	0.000284	0.203	2.29	2.29	1.6	1.25
0.000112	0.0602	0.000148	0.155	2.42	2.42	1.46	1.16
0.000115	0.0868	7.58e-05	0.117	2.55	2.55	1.33	1.06
0.000118	0.122	3.79e-05	0.0863	2.67	2.67	1.2	0.978
0.000122	0.169	1.86e-05	0.0626	2.78	2.78	1.07	0.899
0.000125	0.229	8.98e-06	0.0446	2.89	2.89	0.952	0.828
0.000129	0.303	4.42e-06	0.0311	2.99	2.99	0.839	0.765
0.000133	0.394	2.5e-06	0.0213	3.09	3.09	0.733	0.71
0.000137	0.502	2.16e-06	0.0143	3.18	3.18	0.637	0.666
0.000141	0.627	3.14e-06	0.0095	3.26	3.26	0.55	0.632
0.000145	0.768	5.88e-06	0.00628	3.33	3.33	0.474	0.608
0.000149	0.924	1.16e-05	0.00426	3.39	3.39	0.408	0.594
0.000154	1.09	2.29e-05	0.00315	3.43	3.43	0.354	0.592
0.000158	1.27	4.43e-05	0.00279	3.47	3.47	0.311	0.6
0.000163	1.45	8.39e-05	0.00315	3.49	3.49	0.28	0.618
0.000168	1.64	0.000155	0.00427	3.49	3.49	0.26	0.647
0.000173	1.82	0.000282	0.00637	3.48	3.48	0.252	0.685
0.000178	2	0.0005	0.00974	3.46	3.46	0.256	0.733
0.000183	2.18	0.000869	0.0149	3.43	3.43	0.271	0.79
0.000189	2.34	0.00148	0.0224	3.38	3.38	0.296	0.854
0.000194	2.5	0.00246	0.0331	3.32	3.32	0.332	0.924
0.0002	2.64	0.004	0.048	3.25	3.25	0.376	1
0.000206	2.78	0.00638	0.0682	3.17	3.17	0.429	1.08
0.000212	2.91	0.00996	0.095	3.09	3.09	0.49	1.17
0.000218	3.03	0.0152	0.13	2.99	2.99	0.557	1.25
0.000225	3.15	0.0228	0.174	2.89	2.89	0.629	1.34
0.000231	3.26	0.0335	0.229	2.78	2.78	0.706	1.43
0.000238	3.36	0.0482	0.296	2.66	2.66	0.787	1.52
0.000245	3.45	0.0681	0.375	2.53	2.53	0.871	1.6
0.000253	3.54	0.0943	0.467	2.4	2.4	0.956	1.68
0.00026	3.61	0.128	0.572	2.26	2.26	1.04	1.76
0.000268	3.67	0.171	0.689	2.12	2.12	1.13	1.83
0.000276	3.72	0.224	0.818	1.97	1.97	1.22	1.9
0.000284	3.75	0.289	0.957	1.81	1.81	1.3	1.96
0.000292	3.76	0.366	1.1	1.66	1.66	1.39	2.02
0.000301	3.75	0.456	1.26	1.5	1.5	1.46	2.06
0.00031	3.73	0.56	1.41	1.35	1.35	1.54	2.1
0.000319	3.69	0.678	1.57	1.2	1.2	1.61	2.12
0.000328	3.63	0.81	1.73	1.05	1.05	1.67	2.14
0.000338	3.57	0.954	1.88	0.917	0.917	1.73	2.15
0.000348	3.49	1.11	2.03	0.789	0.789	1.78	2.14
0.000359	3.4	1.28	2.18	0.671	0.671	1.82	2.13
0.000369	3.31	1.45	2.31	0.564	0.564	1.86	2.1
0.00038	3.2	1.63	2.44	0.468	0.468	1.89	2.07
0.000391	3.1	1.81	2.56	0.384	0.384	1.91	2.03
0.000403	2.98	2	2.68	0.31	0.31	1.93	1.98
0.000415	2.85	2.18	2.78	0.247	0.247	1.94	1.92
0.000427	2.72	2.35	2.87	0.194	0.194	1.94	1.86
0.00044	2.57	2.52	2.95	0.15	0.15	1.93	1.79
0.000453	2.42	2.67	3.02	0.114	0.114	1.92	1.71
0.000466	2.25	2.81	3.08	0.0856	0.0856	1.9	1.63
0.00048	2.08	2.93	3.12	0.0631	0.0631	1.88	1.55
0.000494	1.89	3.04	3.15	0.0458	0.0458	1.85	1.46
0.000509	1.7	3.13	3.17	0.0329	0.0329	1.81	1.37
0.000524	1.51	3.2	3.18	0.0236	0.0236	1.77	1.28
0.000539	1.33	3.26	3.17	0.0172	0.0172	1.72	1.19
0.000555	1.14	3.3	3.15	0.0134	0.0134	1.68	1.1
0.000572	0.969	3.32	3.12	0.0116	0.0116	1.63	1.01
0.000589	0.808	3.33	3.08	0.0119	0.0119	1.57	0.929
0.000606	0.662	3.33	3.02	0.0142	0.0142	1.52	0.853
0.000624	0.532	3.31	2.96	0.0187	0.0187	1.47	0.783
0.000643	0.42	3.28	2.88	0.0258	0.0258	1.42	0.719
0.000662	0.326	3.24	2.8	0.0359	0.0359	1.36	0.663
0.000681	0.247	3.19	2.71	0.0496	0.0496	1.31	0.615
0.000701	0.184	3.12	2.61	0.0678	0.0678	1.26	0.576
0.000722	0.135	3.04	2.51	0.0909	0.0909	1.22	0.545
0.000744	0.0967	2.95	2.39	0.12	0.12	1.17	0.524
0.000766	0.068	2.85	2.28	0.155	0.155	1.13	0.513
0.000788	0.0469	2.74	2.16	0.197	0.197	1.1	0.512
0.000812	0.0318	2.61	2.04	0.247	0.247	1.07	0.522
0.000836	0.0211	2.48	1.92	0.303	0.303	1.04	0.542
0.00086	0.0139	2.33	1.8	0.366	0.366	1.02	0.572
0.000886	0.00908	2.18	1.68	0.436	0.436	1	0.612
0.000912	0.00605	2.01	1.55	0.511	0.511	0.992	0.663
0.000939	0.00433	1.84	1.44	0.591	0.591	0.988	0.722
0.000967	0.00363	1.67	1.32	0.675	0.675	0.989	0.791
0.000996	0.00381	1.5	1.21	0.761	0.761	0.995	0.867
0.00103	0.00489	1.32	1.1	0.848	0.848	1.01	0.95
0.00106	0.007	1.16	0.999	0.934	0.934	1.02	1.04
0.00109	0.0104	0.996	0.902	1.02	1.02	1.04	1.13
0.00112	0.0156	0.845	0.812	1.1	1.1	1.07	1.23
0.00115	0.0231	0.706	0.729	1.18	1.18	1.1	1.34
0.00119	0.0335	0.58	0.653	1.26	1.26	1.13	1.44
0.00122	0.0479	0.468	0.585	1.33	1.33	1.17	1.54
0.00126	0.0671	0.371	0.524	1.39	1.39	1.21	1.65
0.00129	0.0923	0.289	0.472	1.45	1.45	1.25	1.75
0.00133	0.125	0.221	0.427	1.5	1.5	1.29	1.85
0.00137	0.166	0.166	0.391	1.55	1.55	1.34	1.95
0.00141	0.216	0.122	0.362	1.59	1.59	1.38	2.04
0.00146	0.278	0.0878	0.342	1.62	1.62	1.43	2.13
0.0015	0.351	0.062	0.329	1.65	1.65	1.47	2.21
0.00154	0.438	0.0429	0.323	1.67	1.67	1.51	2.28
0.00159	0.538	0.0291	0.325	1.68	1.68	1.56	2.34
0.00164	0.652	0.0193	0.334	1.69	1.69	1.6	2.4
0.00168	0.779	0.0126	0.35	1.69	1.69	1.63	2.44
0.00173	0.921	0.00817	0.372	1.69	1.69	1.67	2.48
0.00178	1.07	0.00536	0.399	1.68	1.68	1.7	2.5
0.00184	1.24	0.00374	0.431	1.67	1.67	1.73	2.51
0.00189	1.42	0.00304	0.468	1.65	1.65	1.75	2.51
0.00195	1.6	0.00312	0.509	1.63	1.63	1.78	2.5
0.00201	1.79	0.004	0.554	1.61	1.61	1.79	2.48
0.00207	1.98	0.00579	0.601	1.58	1.58	1.81	2.44
0.00213	2.17	0.00874	0.651	1.55	1.55	1.82	2.39
0.00219	2.36	0.0132	0.702	1.52	1.52	1.82	2.33
0.00225	2.55	0.0198	0.755	1.5	1.5	1.82	2.27
0.00232	2.72	0.0292	0.808	1.47	1.47	1.82	2.19
0.00239	2.89	0.0421	0.861	1.44	1.44	1.81	2.1
0.00246	3.05	0.0595	0.913	1.41	1.41	1.8	2.01
0.00253	3.19	0.0825	0.964	1.38	1.38	1.79	1.91
0.00261	3.32	0.112	1.01	1.36	1.36	1.77	1.8
0.00269	3.44	0.15	1.06	1.34	1.34	1.75	1.69
0.00277	3.54	0.196	1.11	1.32	1.32	1.73	1.57
0.00285	3.63	0.252	1.15	1.3	1.3	1.7	1.45
0.00293	3.71	0.318	1.19	1.29	1.29	1.67	1.33
0.00302	3.77	0.395	1.23	1.28	1.28	1.64	1.2
0.00311	3.83	0.482	1.26	1.28	1.28	1.61	1.08
0.0032	3.87	0.58	1.29	1.28	1.28	1.58	0.958
0.00329	3.89	0.687	1.32	1.29	1.29	1.55	0.841
0.00339	3.9	0.803	1.34	1.3	1.3	1.51	0.729
0.00349	3.9	0.926	1.36	1.31	1.31	1.48	0.624
0.0036	3.88	1.05	1.38	1.33	1.33	1.45	0.528
0.0037	3.84	1.19	1.39	1.35	1.35	1.41	0.442
0.00381	3.79	1.32	1.4	1.38	1.38	1.38	0.367
0.00392	3.72	1.45	1.4	1.41	1.41	1.35	0.304
0.00404	3.63	1.59	1.41	1.44	1.44	1.32	0.254
0.00416	3.54	1.72	1.41	1.48	1.48	1.29	0.217
0.00428	3.43	1.84	1.4	1.51	1.51	1.26	0.194
0.00441	3.31	1.96	1.4	1.55	1.55	1.24	0.184
0.00454	3.18	2.07	1.39	1.59	1.59	1.22	0.186
0.00468	3.04	2.18	1.38	1.64	1.64	1.2	0.202
0.00481	2.9	2.27	1.37	1.68	1.68	1.19	0.231
0.00496	2.75	2.36	1.35	1.72	1.72	1.18	0.274
0.0051	2.59	2.44	1.34	1.76	1.76	1.17	0.329
0.00525	2.44	2.5	1.33	1.8	1.8	1.17	0.398
0.00541	2.28	2.56	1.31	1.84	1.84	1.17	0.48
0.00557	2.11	2.61	1.29	1.88	1.88	1.18	0.576
0.00574	1.95	2.65	1.28	1.92	1.92	1.18	0.684
0.00591	1.78	2.69	1.26	1.95	1.95	1.2	0.804
0.00608	1.62	2.71	1.25	1.98	1.98	1.22	0.934
0.00626	1.45	2.73	1.23	2.01	2.01	1.24	1.07
0.00645	1.29	2.74	1.22	2.03	2.03	1.26	1.22
0.00664	1.13	2.75	1.21	2.05	2.05	1.29	1.37
0.00683	0.979	2.74	1.19	2.07	2.07	1.33	1.53
0.00704	0.836	2.74	1.18	2.08	2.08	1.36	1.69
0.00724	0.703	2.72	1.17	2.09	2.09	1.4	1.85
0.00746	0.582	2.7	1.16	2.09	2.09	1.45	2
0.00768	0.474	2.67	1.16	2.09	2.09	1.49	2.15
0.00791	0.379	2.64	1.15	2.09	2.09	1.54	2.3
0.00814	0.298	2.6	1.14	2.08	2.08	1.59	2.44
0.00838	0.231	2.56	1.14	2.07	2.07	1.64	2.57
0.00863	0.176	2.52	1.14	2.05	2.05	1.69	2.69
0.00889	0.132	2.47	1.13	2.03	2.03	1.74	2.8
0.00915	0.0986	2.42	1.13	2.01	2.01	1.79	2.9
0.00942	0.0741	2.36	1.13	1.98	1.98	1.85	2.99
0.0097	0.0574	2.31	1.13	1.95	1.95	1.9	3.07
0.00999	0.0475	2.26	1.13	1.92	1.92	1.94	3.13
0.0103	0.0436	2.2	1.13	1.89	1.89	1.99	3.17
0.0106	0.0451	2.14	1.13	1.85	1.85	2.03	3.2
0.0109	0.0518	2.09	1.13	1.81	1.81	2.07	3.21
0.0112	0.0636	2.03	1.13	1.77	1.77	2.11	3.2
0.0116	0.0809	1.98	1.13	1.73	1.73	2.14	3.17
0.0119	0.104	1.92	1.13	1.68	1.68	2.17	3.13
0.0122	0.134	1.87	1.13	1.64	1.64	2.19	3.07
0.0126	0.171	1.81	1.14	1.59	1.59	2.21	2.99
0.013	0.216	1.76	1.14	1.54	1.54	2.22	2.9
0.0134	0.27	1.71	1.14	1.5	1.5	2.23	2.8
0.0138	0.333	1.65	1.14	1.45	1.45	2.23	2.69
0.0142	0.406	1.6	1.14	1.4	1.4	2.23	2.57
0.0146	0.488	1.55	1.14	1.35	1.35	2.22	2.44
0.015	0.58	1.5	1.14	1.3	1.3	2.2	2.3
0.0155	0.68	1.45	1.14	1.25	1.25	2.18	2.15
0.0159	0.786	1.4	1.14	1.21	1.21	2.15	2
0.0164	0.899	1.35	1.14	1.16	1.16	2.12	1.84
0.0169	1.01	1.3	1.14	1.11	1.11	2.08	1.68
0.0174	1.13	1.25	1.14	1.06	1.06	2.03	1.52
0.0179	1.25	1.21	1.15	1.02	1.02	1.98	1.36
0.0184	1.36	1.16	1.15	0.973	0.973	1.93	1.2
0.019	1.47	1.11	1.16	0.929	0.929	1.88	1.04
0.0195	1.58	1.06	1.17	0.887	0.887	1.81	0.892
0.0201	1.68	1.01	1.18	0.847	0.847	1.75	0.754
0.0207	1.77	0.963	1.19	0.809	0.809	1.69	0.626
0.0213	1.85	0.913	1.21	0.773	0.773	1.62	0.512
0.022	1.93	0.863	1.23	0.739	0.739	1.55	0.413
0.0226	2	0.814	1.25	0.708	0.708	1.48	0.328
0.0233	2.06	0.764	1.27	0.679	0.679	1.41	0.257
0.024	2.12	0.715	1.3	0.654	0.654	1.34	0.201
0.0247	2.17	0.667	1.33	0.631	0.631	1.27	0.159
0.0254	2.22	0.619	1.37	0.613	0.613	1.2	0.13
0.0262	2.26	0.572	1.41	0.597	0.597	1.14	0.113
0.0269	2.29	0.526	1.45	0.586	0.586	1.08	0.108
0.0277	2.32	0.482	1.49	0.579	0.579	1.02	0.115
0.0286	2.34	0.44	1.54	0.576	0.576	0.964	0.133
0.0294	2.35	0.4	1.59	0.577	0.577	0.913	0.164
0.0303	2.36	0.362	1.64	0.584	0.584	0.867	0.207
0.0312	2.36	0.327	1.7	0.595	0.595	0.826	0.263
0.0321	2.35	0.296	1.76	0.611	0.611	0.791	0.331
0.033	2.33	0.268	1.82	0.632	0.632	0.761	0.412
0.034	2.3	0.244	1.88	0.658	0.658	0.738	0.505
0.035	2.27	0.225	1.95	0.69	0.69	0.721	0.609
0.0361	2.24	0.211	2.01	0.727	0.727	0.711	0.723
0.0371	2.21	0.202	2.07	0.769	0.769	0.707	0.846
0.0382	2.17	0.199	2.14	0.816	0.816	0.71	0.975
0.0394	2.13	0.201	2.2	0.867	0.867	0.72	1.11
0.0405	2.08	0.21	2.27	0.924	0.924	0.737	1.25
0.0417	2.04	0.226	2.33	0.984	0.984	0.761	1.39
0.043	2	0.248	2.39	1.05	1.05	0.792	1.53
0.0442	1.96	0.277	2.45	1.12	1.12	0.829	1.66
0.0455	1.92	0.313	2.5	1.19	1.19	0.872	1.8
0.0469	1.88	0.355	2.56	1.26	1.26	0.922	1.94
0.0483	1.84	0.404	2.6	1.34	1.34	0.977	2.07
0.0497	1.81	0.461	2.65	1.42	1.42	1.04	2.19
0.0512	1.77	0.524	2.69	1.5	1.5	1.1	2.31
0.0527	1.74	0.593	2.72	1.59	1.59	1.17	2.43
0.0543	1.71	0.669	2.75	1.67	1.67	1.25	2.53
0.0559	1.69	0.751	2.77	1.76	1.76	1.33	2.63
0.0575	1.67	0.838	2.79	1.85	1.85	1.41	2.73
0.0592	1.65	0.932	2.8	1.93	1.93	1.49	2.81
0.061	1.64	1.03	2.8	2.02	2.02	1.58	2.88
0.0628	1.63	1.13	2.8	2.1	2.1	1.67	2.95
0.0646	1.62	1.24	2.79	2.18	2.18	1.76	3
0.0666	1.63	1.35	2.77	2.26	2.26	1.84	3.04
0.0685	1.63	1.46	2.75	2.34	2.34	1.93	3.08
0.0706	1.64	1.57	2.72	2.41	2.41	2.02	3.1
0.0726	1.65	1.68	2.69	2.48	2.48	2.11	3.11
0.0748	1.66	1.8	2.65	2.55	2.55	2.19	3.12
0.077	1.68	1.91	2.61	2.61	2.61	2.27	3.11
0.0793	1.7	2.02	2.56	2.66	2.66	2.35	3.1
0.0816	1.72	2.13	2.5	2.71	2.71	2.43	3.07
0.0841	1.74	2.23	2.44	2.76	2.76	2.5	3.04
0.0865	1.76	2.33	2.37	2.8	2.8	2.56	3
0.0891	1.78	2.43	2.3	2.83	2.83	2.62	2.96
0.0918	1.8	2.52	2.23	2.86	2.86	2.67	2.9
0.0945	1.82	2.6	2.15	2.88	2.88	2.72	2.84
0.0973	1.85	2.67	2.07	2.9	2.9	2.76	2.78
0.1	1.87	2.74	1.98	2.9	2.9	2.79	2.71
0.103	1.88	2.8	1.9	2.91	2.91	2.82	2.63
0.106	1.9	2.85	1.81	2.9	2.9	2.83	2.55
0.109	1.91	2.89	1.73	2.88	2.88	2.84	2.47
0.113	1.92	2.92	1.64	2.86	2.86	2.84	2.38
0.116	1.93	2.94	1.56	2.83	2.83	2.84	2.29
0.119	1.93	2.94	1.47	2.79	2.79	2.82	2.2
0.123	1.92	2.94	1.39	2.74	2.74	2.79	2.11
0.126	1.91	2.92	1.3	2.68	2.68	2.76	2.01
0.13	1.9	2.89	1.22	2.62	2.62	2.72	1.92
0.134	1.88	2.85	1.14	2.56	2.56	2.66	1.82
0.138	1.85	2.8	1.06	2.48	2.48	2.6	1.72
0.142	1.83	2.74	0.983	2.41	2.41	2.54	1.63
0.146	1.8	2.67	0.908	2.32	2.32	2.46	1.53
0.151	1.76	2.59	0.835	2.24	2.24	2.38	1.43
0.155	1.73	2.5	0.766	2.15	2.15	2.29	1.34
0.16	1.69	2.4	0.7	2.05	2.05	2.19	1.25
0.164	1.64	2.3	0.639	1.95	1.95	2.09	1.15
0.169	1.6	2.19	0.583	1.84	1.84	1.99	1.07
0.174	1.55	2.07	0.532	1.73	1.73	1.88	0.979
0.18	1.5	1.94	0.487	1.61	1.61	1.76	0.896
0.185	1.45	1.81	0.447	1.49	1.49	1.65	0.815
0.19	1.4	1.68	0.413	1.37	1.37	1.53	0.739
0.196	1.34	1.55	0.384	1.24	1.24	1.41	0.666
0.202	1.29	1.41	0.36	1.12	1.12	1.29	0.597
0.208	1.24	1.27	0.34	0.992	0.992	1.17	0.534
0.214	1.19	1.14	0.324	0.871	0.871	1.05	0.476
0.22	1.14	1.01	0.312	0.756	0.756	0.94	0.424
0.227	1.1	0.882	0.304	0.649	0.649	0.833	0.379
0.233	1.07	0.764	0.3	0.549	0.549	0.732	0.342
0.24	1.05	0.655	0.3	0.46	0.46	0.64	0.314
0.247	1.03	0.556	0.307	0.38	0.38	0.556	0.296
0.255	1.02	0.467	0.319	0.311	0.311	0.482	0.288
0.262	1.03	0.39	0.339	0.252	0.252	0.419	0.292
0.27	1.04	0.324	0.368	0.203	0.203	0.368	0.307
0.278	1.05	0.27	0.405	0.162	0.162	0.329	0.334
0.286	1.08	0.229	0.452	0.131	0.131	0.303	0.373
0.295	1.11	0.201	0.509	0.108	0.108	0.289	0.423
0.304	1.15	0.185	0.574	0.0929	0.0929	0.288	0.484
0.313	1.2	0.184	0.647	0.0855	0.0855	0.299	0.555
0.322	1.26	0.197	0.727	0.0859	0.0859	0.323	0.635
0.331	1.33	0.225	0.813	0.0947	0.0947	0.36	0.724
0.341	1.4	0.269	0.903	0.113	0.113	0.411	0.822
0.351	1.49	0.331	0.997	0.141	0.141	0.475	0.93
0.362	1.6	0.41	1.09	0.181	0.181	0.555	1.05
0.372	1.71	0.508	1.19	0.234	0.234	0.652	1.18
0.383	1.85	0.622	1.3	0.302	0.302	0.766	1.33
0.395	1.99	0.754	1.41	0.388	0.388	0.9	1.49
0.406	2.14	0.9	1.53	0.493	0.493	1.05	1.67
0.418	2.31	1.06	1.65	0.618	0.618	1.23	1.87
0.431	2.47	1.23	1.79	0.763	0.763	1.42	2.09
0.444	2.64	1.41	1.94	0.93	0.93	1.62	2.32
0.457	2.81	1.59	2.09	1.12	1.12	1.84	2.56
0.47	2.97	1.77	2.26	1.32	1.32	2.07	2.81
0.484	3.13	1.96	2.43	1.54	1.54	2.31	3.05
0.499	3.28	2.15	2.61	1.76	1.76	2.54	3.29
0.513	3.42	2.33	2.78	2	2	2.77	3.52
0.529	3.55	2.51	2.96	2.23	2.23	2.99	3.73
0.544	3.68	2.7	3.12	2.46	2.46	3.2	3.92
0.56	3.8	2.88	3.28	2.68	2.68	3.4	4.09
0.577	3.92	3.06	3.42	2.88	2.88	3.58	4.25
0.594	4.03	3.24	3.54	3.08	3.08	3.77	4.39
0.612	4.14	3.41	3.66	3.27	3.27	3.94	4.52
0.63	4.25	3.58	3.76	3.44	3.44	4.11	4.65
0.648	4.34	3.74	3.85	3.61	3.61	4.27	4.77
0.668	4.42	3.88	3.93	3.77	3.77	4.43	4.89
0.687	4.48	4	4.01	3.92	3.92	4.58	4.99
0.708	4.51	4.09	4.08	4.08	4.08	4.71	5.08
0.729	4.5	4.15	4.15	4.23	4.23	4.81	5.13
0.75	4.46	4.17	4.22	4.38	4.38	4.89	5.15
0.772	4.38	4.15	4.27	4.51	4.51	4.92	5.12
0.795	4.26	4.08	4.31	4.63	4.63	4.91	5.02
0.819	4.09	3.98	4.32	4.73	4.73	4.84	4.86
0.843	3.89	3.83	4.31	4.79	4.79	4.72	4.64
0.868	3.65	3.65	4.26	4.81	4.81	4.53	4.34
0.894	3.39	3.43	4.17	4.78	4.78	4.3	3.99
0.92	3.1	3.19	4.03	4.7	4.7	4.02	3.6
0.947	2.81	2.93	3.85	4.56	4.56	3.7	3.18
0.975	2.51	2.66	3.63	4.36	4.36	3.36	2.75
1	2.22	2.38	3.37	4.11	4.11	3.01	2.32
1.03	1.93	2.11	3.07	3.82	3.82	2.65	1.92
1.06	1.66	1.84	2.76	3.5	3.5	2.3	1.55
1.1	1.41	1.58	2.43	3.15	3.15	1.97	1.22
1.13	1.18	1.35	2.1	2.79	2.79	1.66	0.938
1.16	0.976	1.13	1.78	2.44	2.44	1.38	0.705
1.2	0.795	0.929	1.48	2.09	2.09	1.13	0.517
1.23	0.638	0.754	1.21	1.77	1.77	0.907	0.37
1.27	0.504	0.602	0.97	1.48	1.48	0.717	0.258
1.31	0.392	0.473	0.761	1.21	1.21	0.558	0.176
1.34	0.3	0.365	0.585	0.98	0.98	0.426	0.117
1.38	0.226	0.277	0.44	0.782	0.782	0.319	0.0755
1.43	0.167	0.206	0.324	0.615	0.615	0.235	0.0477
1.47	0.121	0.15	0.234	0.477	0.477	0.169	0.0294
1.51	0.0863	0.108	0.166	0.365	0.365	0.119	0.0176
1.56	0.0603	0.0756	0.115	0.275	0.275	0.0826	0.0103
1.6	0.0414	0.052	0.0778	0.205	0.205	0.0559	0.0059
1.65	0.0278	0.0351	0.0516	0.15	0.15	0.0369	0.00329
1.7	0.0183	0.0232	0.0335	0.109	0.109	0.0239	0.00179
1.75	0.0118	0.015	0.0213	0.0775	0.0775	0.0151	0.000946
1.8	0.00747	0.00949	0.0133	0.0545	0.0545	0.00931	0.000488
1.85	0.00463	0.00589	0.0081	0.0377	0.0377	0.00561	0.000246
1.91	0.0028	0.00357	0.00483	0.0257	0.0257	0.0033	0.000121
1.97	0.00166	0.00212	0.00282	0.0172	0.0172	0.00189	5.77e-05
2.02	0.000967	0.00124	0.00161	0.0113	0.0113	0.00106	2.69e-05
2.08	0.00055	0.000704	0.000902	0.00734	0.00734	0.00058	1.22e-05
2.15	0.000306	0.000392	0.000494	0.00467	0.00467	0.000309	5.43e-06
2.21	0.000167	0.000214	0.000265	0.00292	0.00292	0.000161	2.35e-06
2.27	8.9e-05	0.000114	0.000139	0.00179	0.00179	8.16e-05	9.9e-07
2.34	4.64e-05	5.95e-05	7.14e-05	0.00108	0.00108	4.04e-05	4.07e-07
2.41	2.37e-05	3.04e-05	3.59e-05	0.000635	0.000635	1.95e-05	1.63e-07
2.48	1.18e-05	1.52e-05	1.77e-05	0.000368	0.000368	9.17e-06	6.37e-08
2.56	5.78e-06	7.41e-06	8.5e-06	0.000208	0.000208	4.21e-06	2.42e-08
2.63	2.76e-06	3.54e-06	4.01e-06	0.000116	0.000116	1.88e-06	9e-09
2.71	1.29e-06	1.66e-06	1.85e-06	6.31e-05	6.31e-05	8.22e-07	3.26e-09
2.79	5.91e-07	7.58e-07	8.35e-07	3.37e-05	3.37e-05	3.5e-07	1.15e-09
2.87	2.64e-07	3.39e-07	3.69e-07	1.76e-05	1.76e-05	1.45e-07	3.96e-10
2.96	1.16e-07	1.49e-07	1.6e-07	9.02e-06	9.02e-06	5.88e-08	1.33e-10
3.04	4.96e-08	6.37e-08	6.75e-08	4.52e-06	4.52e-06	2.32e-08	4.35e-11
3.13	2.08e-08	2.67e-08	2.8e-08	2.22e-06	2.22e-06	8.91e-09	1.39e-11
3.23	8.52e-09	1.09e-08	1.13e-08	1.07e-06	1.07e-06	3.34e-09	4.31e-12
3.32	3.42e-09	4.39e-09	4.5e-09	5.03e-07	5.03e-07	1.22e-09	1.31e-12
3.42	1.34e-09	1.72e-09	1.75e-09	2.32e-07	2.32e-07	4.36e-10	3.86e-13
3.52	5.14e-10	6.6e-10	6.65e-10	1.05e-07	1.05e-07	1.51e-10	1.11e-13
3.63	1.93e-10	2.48e-10	2.47e-10	4.62e-08	4.62e-08	5.13e-11	3.13e-14
3.73	7.08e-11	9.1e-11	9.01e-11	2e-08	2e-08	1.69e-11	8.56e-15
3.85	2.54e-11	3.27e-11	3.21e-11	8.45e-09	8.45e-09	5.46e-12	2.29e-15
3.96	8.94e-12	1.15e-11	1.12e-11	3.5e-09	3.5e-09	1.71e-12	5.95e-16
4.08	3.07e-12	3.95e-12	3.83e-12	1.42e-09	1.42e-09	5.25e-13	1.51e-16
4.2	1.03e-12	1.33e-12	1.28e-12	5.64e-10	5.64e-10	1.57e-13	3.74e-17
4.32	3.4e-13	4.36e-13	4.18e-13	2.19e-10	2.19e-10	4.56e-14	9.02e-18
4.45	1.09e-13	1.4e-13	1.34e-13	8.33e-11	8.33e-11	1.29e-14	2.12e-18
4.58	3.44e-14	4.42e-14	4.2e-14	3.1e-11	3.1e-11	3.58e-15	4.87e-19
4.72	1.06e-14	1.36e-14	1.29e-14	1.13e-11	1.13e-11	9.65e-16	1.1e-19
4.86	3.19e-15	4.1e-15	3.86e-15	4.03e-12	4.03e-12	2.54e-16	2.46e-20
5	9.39e-16	1.21e-15	1.13e-15	1.41e-12	1.41e-12	6.51e-17	5.88e-21
5.15	2.71e-16	3.48e-16	3.26e-16	4.81e-13	4.81e-13	1.63e-17	1.86e-21
5.3	7.63e-17	9.8e-17	9.18e-17	1.61e-13	1.61e-13	3.97e-18	9.94e-22
5.46	2.1e-17	2.7e-17	2.53e-17	5.26e-14	5.26e-14	9.49e-19	7.99e-22
5.62	5.67e-18	7.29e-18	6.82e-18	1.68e-14	1.68e-14	2.25e-19	7.41e-22
5.79	1.5e-18	1.92e-18	1.8e-18	5.28e-15	5.28e-15	5.64e-20	7.11e-22
5.96	3.86e-19	4.96e-19	4.69e-19	1.62e-15	1.62e-15	1.77e-20	6.89e-22
6.13	9.75e-20	1.25e-19	1.22e-19	4.87e-16	4.87e-16	9e-21	6.69e-22
6.32	2.41e-20	3.09e-20	3.36e-20	1.43e-16	1.43e-16	6.96e-21	6.5e-22
6.5	5.82e-21	7.47e-21	1.15e-20	4.12e-17	4.12e-17	6.38e-21	6.32e-22
6.69	1.37e-21	1.77e-21	5.97e-21	1.16e-17	1.16e-17	6.12e-21	6.16e-22
6.89	3.18e-22	4.08e-22	4.55e-21	3.19e-18	3.19e-18	5.94e-21	6.01e-22
7.1	7.18e-23	9.23e-23	4.12e-21	8.62e-19	8.62e-19	5.78e-21	5.86e-22
7.31	1.59e-23	2.04e-23	3.93e-21	2.28e-19	2.28e-19	5.63e-21	5.73e-22
7.52	3.44e-24	4.42e-24	3.8e-21	5.88e-20	5.88e-20	5.49e-21	5.6e-22
7.75	7.27e-25	9.35e-25	3.69e-21	1.49e-20	1.49e-20	5.36e-21	5.48e-22
7.98	1.51e-25	1.93e-25	3.58e-21	3.7e-21	3.7e-21	5.24e-21	5.37e-22
8.21	3.05e-26	3.92e-26	3.49e-21	9.11e-22	9.11e-22	5.12e-21	5.26e-22
8.46	6.07e-27	7.8e-27	3.39e-21	2.3e-22	2.3e-22	5.02e-21	5.17e-22
8.71	1.2e-27	1.54e-27	3.31e-21	6.76e-23	6.76e-23	4.92e-21	5.07e-22
8.96	2.46e-28	3.18e-28	3.23e-21	2.93e-23	2.93e-23	4.83e-21	4.99e-22
9.23	6.5e-29	8.54e-29	3.15e-21	2.02e-23	2.02e-23	4.74e-21	4.91e-22
9.5	3.09e-29	4.16e-29	3.08e-21	1.78e-23	1.78e-23	4.66e-21	4.84e-22
9.78	2.43e-29	3.31e-29	3.01e-21	1.7e-23	1.7e-23	4.58e-21	4.77e-22
10.1	2.28e-29	3.12e-29	2.95e-21	1.66e-23	1.66e-23	4.51e-21	4.71e-22
10.4	2.22e-29	3.05e-29	2.89e-21	1.62e-23	1.62e-23	4.45e-21	4.65e-22
10.7	2.18e-29	3e-29	2.83e-21	1.59e-23	1.59e-23	4.39e-21	4.6e-22
11	2.15e-29	2.96e-29	2.78e-21	1.56e-23	1.56e-23	4.34e-21	4.55e-22
11.3	2.12e-29	2.92e-29	2.73e-21	1.53e-23	1.53e-23	4.29e-21	4.51e-22
11.7	2.09e-29	2.89e-29	2.68e-21	1.5e-23	1.5e-23	4.25e-21	4.47e-22
12	2.06e-29	2.85e-29	2.64e-21	1.48e-23	1.48e-23	4.21e-21	4.44e-22
12.4	2.04e-29	2.82e-29	2.59e-21	1.45e-23	1.45e-23	4.17e-21	4.41e-22
12.7	2.02e-29	2.8e-29	2.55e-21	1.43e-23	1.43e-23	4.14e-21	4.39e-22
13.1	2e-29	2.77e-29	2.52e-21	1.41e-23	1.41e-23	4.12e-21	4.37e-22
13.5	1.98e-29	2.75e-29	2.48e-21	1.39e-23	1.39e-23	4.1e-21	4.35e-22
13.9	1.96e-29	2.73e-29	2.45e-21	1.37e-23	1.37e-23	4.08e-21	4.34e-22
14.3	1.95e-29	2.71e-29	2.42e-21	1.36e-23	1.36e-23	4.07e-21	4.33e-22
14.7	1.93e-29	2.7e-29	2.4e-21	1.34e-23	1.34e-23	4.06e-21	4.33e-22
15.2	1.92e-29	2.69e-29	2.37e-21	1.33e-23	1.33e-23	4.05e-21	4.32e-22
15.6	1.91e-29	2.68e-29	2.35e-21	1.31e-23	1.31e-23	4.05e-21	4.33e-22
16.1	1.9e-29	2.67e-29	2.33e-21	1.3e-23	1.3e-23	4.05e-21	4.33e-22
16.5	1.9e-29	2.66e-29	2.31e-21	1.29e-23	1.29e-23	4.05e-21	4.35e-22
17	1.89e-29	2.66e-29	2.3e-21	1.28e-23	1.28e-23	4.06e-21	4.36e-22
17.5	1.89e-29	2.66e-29	2.28e-21	1.27e-23	1.27e-23	4.07e-21	4.38e-22
18.1	1.89e-29	2.66e-29	2.27e-21	1.27e-23	1.27e-23	4.09e-21	4.4e-22
18.6	1.89e-29	2.66e-29	2.26e-21	1.26e-23	1.26e-23	4.11e-21	4.42e-22
19.1	1.89e-29	2.66e-29	2.25e-21	1.26e-23	1.26e-23	4.13e-21	4.45e-22
19.7	1.89e-29	2.67e-29	2.24e-21	1.25e-23	1.25e-23	4.15e-21	4.49e-22
20.3	1.89e-29	2.68e-29	2.24e-21	1.25e-23	1.25e-23	4.18e-21	4.52e-22
20.9	1.9e-29	2.69e-29	2.23e-21	1.25e-23	1.25e-23	4.22e-21	4.56e-22
21.5	1.91e-29	2.7e-29	2.23e-21	1.25e-23	1.25e-23	4.25e-21	4.61e-22
22.2	1.92e-29	2.71e-29	2.23e-21	1.25e-23	1.25e-23	4.29e-21	4.66e-22
22.8	1.92e-29	2.73e-29	2.23e-21	1.25e-23	1.25e-23	4.34e-21	4.71e-22
23.5	1.94e-29	2.75e-29	2.24e-21	1.25e-23	1.25e-23	4.38e-21	4.76e-22
24.2	1.95e-29	2.77e-29	2.24e-21	1.25e-23	1.25e-23	4.43e-21	4.82e-22
24.9	1.96e-29	2.79e-29	2.25e-21	1.25e-23	1.25e-23	4.49e-21	4.88e-22
25.6	1.98e-29	2.82e-29	2.26e-21	1.26e-23	1.26e-23	4.54e-21	4.95e-22
26.4	1.99e-29	2.84e-29	2.27e-21	1.26e-23	1.26e-23	4.6e-21	5.02e-22
27.2	2.01e-29	2.87e-29	2.28e-21	1.27e-23	1.27e-23	4.67e-21	5.09e-22
28	2.03e-29	2.9e-29	2.29e-21	1.28e-23	1.28e-23	4.73e-21	5.17e-22
28.8	2.05e-29	2.93e-29	2.3e-21	1.28e-23	1.28e-23	4.8e-21	5.25e-22
29.7	2.08e-29	2.97e-29	2.32e-21	1.29e-23	1.29e-23	4.88e-21	5.33e-22
30.5	2.1e-29	3e-29	2.34e-21	1.3e-23	1.3e-23	4.95e-21	5.42e-22
31.4	2.12e-29	3.04e-29	2.36e-21	1.31e-23	1.31e-23	5.04e-21	5.51e-22
32.4	2.15e-29	3.08e-29	2.38e-21	1.32e-23	1.32e-23	5.12e-21	5.61e-22
33.3	2.18e-29	3.12e-29	2.4e-21	1.34e-23	1.34e-23	5.21e-21	5.71e-22
34.3	2.21e-29	3.16e-29	2.42e-21	1.35e-23	1.35e-23	5.31e-21	5.82e-22
35.3	2.24e-29	3.21e-29	2.45e-21	1.36e-23	1.36e-23	5.4e-21	5.93e-22
36.4	2.27e-29	3.26e-29	2.48e-21	1.38e-23	1.38e-23	5.51e-21	6.05e-22
37.5	2.3e-29	3.31e-29	2.51e-21	1.4e-23	1.4e-23	5.62e-21	6.17e-22
38.6	2.34e-29	3.36e-29	2.54e-21	1.41e-23	1.41e-23	5.73e-21	6.3e-22
39.7	2.37e-29	3.41e-29	2.57e-21	1.43e-23	1.43e-23	5.85e-21	6.43e-22
40.9	2.41e-29	3.47e-29	2.6e-21	1.45e-23	1.45e-23	5.97e-21	6.57e-22
42.1	2.45e-29	3.53e-29	2.64e-21	1.47e-23	1.47e-23	6.1e-21	6.72e-22
43.3	2.49e-29	3.59e-29	2.67e-21	1.49e-23	1.49e-23	6.24e-21	6.87e-22
44.6	2.54e-29	3.66e-29	2.71e-21	1.51e-23	1.51e-23	6.38e-21	7.03e-22
45.9	2.58e-29	3.72e-29	2.75e-21	1.53e-23	1.53e-23	6.52e-21	7.19e-22
47.3	2.63e-29	3.8e-29	2.79e-21	1.56e-23	1.56e-23	6.67e-21	7.36e-22
48.7	2.68e-29	3.87e-29	2.84e-21	1.58e-23	1.58e-23	6.83e-21	7.53e-22
50.1	2.73e-29	3.95e-29	2.88e-21	1.6e-23	1.6e-23	6.98e-21	7.71e-22
51.6	2.79e-29	4.03e-29	2.93e-21	1.63e-23	1.63e-23	7.14e-21	7.88e-22
53.2	2.85e-29	4.11e-29	2.98e-21	1.66e-23	1.66e-23	7.3e-21	8.06e-22
54.7	2.9e-29	4.19e-29	3.03e-21	1.69e-23	1.69e-23	7.46e-21	8.24e-22
56.4	2.96e-29	4.28e-29	3.09e-21	1.72e-23	1.72e-23	7.61e-21	8.41e-22
58	3.03e-29	4.38e-29	3.15e-21	1.75e-23	1.75e-23	7.75e-21	8.56e-22
59.7	3.09e-29	4.47e-29	3.21e-21	1.78e-23	1.78e-23	7.87e-21	8.7e-22
61.5	3.16e-29	4.57e-29	3.27e-21	1.82e-23	1.82e-23	7.96e-21	8.8e-22
63.3	3.22e-29	4.67e-29	3.33e-21	1.85e-23	1.85e-23	8.02e-21	8.87e-22
65.2	3.29e-29	4.76e-29	3.4e-21	1.89e-23	1.89e-23	8.04e-21	8.89e-22
67.1	3.36e-29	4.86e-29	3.47e-21	1.93e-23	1.93e-23	8e-21	8.85e-22
69.1	3.43e-29	4.96e-29	3.54e-21	1.97e-23	1.97e-23	7.89e-21	8.73e-22
71.2	3.49e-29	5.06e-29	3.61e-21	2.01e-23	2.01e-23	7.7e-21	8.53e-22
73.3	3.55e-29	5.15e-29	3.69e-21	2.05e-23	2.05e-23	7.44e-21	8.23e-22
75.5	3.61e-29	5.23e-29	3.77e-21	2.1e-23	2.1e-23	7.09e-21	7.85e-22
77.7	3.65e-29	5.29e-29	3.85e-21	2.14e-23	2.14e-23	6.67e-21	7.38e-22
80	3.68e-29	5.34e-29	3.93e-21	2.19e-23	2.19e-23	6.17e-21	6.83e-22
82.4	3.7e-29	5.36e-29	4.02e-21	2.23e-23	2.23e-23	5.62e-21	6.22e-22
84.8	3.69e-29	5.36e-29	4.1e-21	2.28e-23	2.28e-23	5.02e-21	5.56e-22
87.3	3.66e-29	5.32e-29	4.18e-21	2.33e-23	2.33e-23	4.4e-21	4.88e-22
89.9	3.61e-29	5.23e-29	4.26e-21	2.37e-23	2.37e-23	3.79e-21	4.19e-22
92.6	3.52e-29	5.11e-29	4.34e-21	2.41e-23	2.41e-23	3.19e-21	3.53e-22
95.3	3.4e-29	4.94e-29	4.41e-21	2.45e-23	2.45e-23	2.63e-21	2.91e-22
98.1	3.25e-29	4.71e-29	4.47e-21	2.48e-23	2.48e-23	2.12e-21	2.35e-22
101	3.06e-29	4.45e-29	4.52e-21	2.51e-23	2.51e-23	1.67e-21	1.85e-22
104	2.85e-29	4.14e-29	4.55e-21	2.53e-23	2.53e-23	1.29e-21	1.43e-22
107	2.62e-29	3.8e-29	4.55e-21	2.53e-23	2.53e-23	9.69e-22	1.07e-22
110	2.36e-29	3.43e-29	4.53e-21	2.52e-23	2.52e-23	7.13e-22	7.89e-23
114	2.1e-29	3.05e-29	4.48e-21	2.49e-23	2.49e-23	5.11e-22	5.66e-23
117	1.83e-29	2.66e-29	4.39e-21	2.44e-23	2.44e-23	3.58e-22	3.97e-23
120	1.57e-29	2.29e-29	4.27e-21	2.37e-23	2.37e-23	2.45e-22	2.71e-23
124	1.33e-29	1.93e-29	4.1e-21	2.28e-23	2.28e-23	1.63e-22	1.81e-23
128	1.1e-29	1.59e-29	3.9e-21	2.16e-23	2.16e-23	1.06e-22	1.18e-23
131	8.89e-30	1.29e-29	3.65e-21	2.03e-23	2.03e-23	6.75e-23	7.47e-24
135	7.07e-30	1.03e-29	3.38e-21	1.88e-23	1.88e-23	4.18e-23	4.63e-24
139	5.51e-30	8e-30	3.08e-21	1.71e-23	1.71e-23	2.52e-23	2.79e-24
143	4.21e-30	6.11e-30	2.77e-21	1.54e-23	1.54e-23	1.49e-23	1.65e-24
148	3.15e-30	4.57e-30	2.45e-21	1.36e-23	1.36e-23	8.53e-24	9.45e-25
152	2.3e-30	3.35e-30	2.12e-21	1.18e-23	1.18e-23	4.78e-24	5.29e-25
157	1.65e-30	2.4e-30	1.81e-21	1.01e-23	1.01e-23	2.61e-24	2.89e-25
161	1.16e-30	1.69e-30	1.52e-21	8.44e-24	8.44e-24	1.39e-24	1.54e-25
166	7.97e-31	1.16e-30	1.25e-21	6.94e-24	6.94e-24	7.22e-25	7.99e-26
171	5.36e-31	7.79e-31	1.01e-21	5.6e-24	5.6e-24	3.65e-25	4.05e-26
176	3.53e-31	5.13e-31	7.98e-22	4.44e-24	4.44e-24	1.8e-25	2e-26
181	2.28e-31	3.31e-31	6.2e-22	3.44e-24	3.44e-24	8.68e-26	9.62e-27
186	1.44e-31	2.08e-31	4.71e-22	2.62e-24	2.62e-24	4.07e-26	4.51e-27
192	8.85e-32	1.29e-31	3.51e-22	1.95e-24	1.95e-24	1.86e-26	2.06e-27
198	5.34e-32	7.76e-32	2.57e-22	1.43e-24	1.43e-24	8.32e-27	9.21e-28
204	3.16e-32	4.58e-32	1.84e-22	1.02e-24	1.02e-24	3.62e-27	4.01e-28
210	1.82e-32	2.65e-32	1.29e-22	7.15e-25	7.15e-25	1.53e-27	1.7e-28
216	1.03e-32	1.5e-32	8.84e-23	4.91e-25	4.91e-25	6.34e-28	7.03e-29
222	5.7e-33	8.28e-33	5.94e-23	3.3e-25	3.3e-25	2.56e-28	2.83e-29
229	3.09e-33	4.48e-33	3.91e-23	2.17e-25	2.17e-25	1.01e-28	1.11e-29
235	1.63e-33	2.37e-33	2.52e-23	1.4e-25	1.4e-25	3.85e-29	4.27e-30
242	8.46e-34	1.23e-33	1.59e-23	8.84e-26	8.84e-26	1.44e-29	1.59e-30
250	4.28e-34	6.22e-34	9.82e-24	5.46e-26	5.46e-26	5.24e-30	5.8e-31
257	2.12e-34	3.08e-34	5.94e-24	3.3e-26	3.3e-26	1.86e-30	2.06e-31
265	1.03e-34	1.49e-34	3.52e-24	1.95e-26	1.95e-26	6.44e-31	7.14e-32
272	4.88e-35	7.09e-35	2.04e-24	1.13e-26	1.13e-26	2.18e-31	2.41e-32
281	2.26e-35	3.29e-35	1.16e-24	6.42e-27	6.42e-27	7.16e-32	7.93e-33
289	1.03e-35	1.49e-35	6.42e-25	3.57e-27	3.57e-27	2.3e-32	2.54e-33
297	4.56e-36	6.62e-36	3.49e-25	1.94e-27	1.94e-27	7.18e-33	7.96e-34
306	1.98e-36	2.88e-36	1.86e-25	1.03e-27	1.03e-27	2.19e-33	2.43e-34
315	8.41e-37	1.22e-36	9.67e-26	5.37e-28	5.37e-28	6.52e-34	7.22e-35
325	3.5e-37	5.08e-37	4.93e-26	2.74e-28	2.74e-28	1.89e-34	2.09e-35
334	1.42e-37	2.06e-37	2.46e-26	1.37e-28	1.37e-28	5.34e-35	5.91e-36
344	5.65e-38	8.2e-38	1.2e-26	6.67e-29	6.67e-29	1.47e-35	1.63e-36
354	2.2e-38	3.19e-38	5.74e-27	3.19e-29	3.19e-29	3.95e-36	4.38e-37
365	8.36e-39	1.21e-38	2.68e-27	1.49e-29	1.49e-29	1.04e-36	1.15e-37
376	3.11e-39	4.52e-39	1.23e-27	6.83e-30	6.83e-30	2.64e-37	2.93e-38
387	1.13e-39	1.65e-39	5.51e-28	3.06e-30	3.06e-30	6.58e-38	7.29e-39
398	4.03e-40	5.86e-40	2.42e-28	1.34e-30	1.34e-30	1.6e-38	1.77e-39
410	1.41e-40	2.04e-40	1.04e-28	5.76e-31	5.76e-31	3.78e-39	4.19e-40
422	4.79e-41	6.95e-41	4.36e-29	2.42e-31	2.42e-31	8.72e-40	9.66e-41
435	1.6e-41	2.32e-41	1.79e-29	9.95e-32	9.95e-32	1.96e-40	2.17e-41
448	5.2e-42	7.56e-42	7.21e-30	4.01e-32	4.01e-32	4.3e-41	4.77e-42
461	1.66e-42	2.41e-42	2.84e-30	1.58e-32	1.58e-32	9.2e-42	1.02e-42
474	5.18e-43	7.52e-43	1.1e-30	6.08e-33	6.08e-33	1.92e-42	2.12e-43
488	1.58e-43	2.3e-43	4.13e-31	2.3e-33	2.3e-33	3.9e-43	4.32e-44
503	4.72e-44	6.86e-44	1.53e-31	8.48e-34	8.48e-34	7.72e-44	8.56e-45
518	1.38e-44	2e-44	5.52e-32	3.07e-34	3.07e-34	1.49e-44	1.65e-45
533	3.94e-45	5.72e-45	1.95e-32	1.08e-34	1.08e-34	2.81e-45	3.11e-46
549	1.1e-45	1.6e-45	6.76e-33	3.76e-35	3.76e-35	5.16e-46	5.72e-47
565	3.01e-46	4.37e-46	2.29e-33	1.27e-35	1.27e-35	9.24e-47	1.02e-47
582	8.04e-47	1.17e-46	7.6e-34	4.22e-36	4.22e-36	1.61e-47	1.79e-48
599	2.1e-47	3.06e-47	2.47e-34	1.37e-36	1.37e-36	2.74e-48	3.04e-49
617	5.38e-48	7.82e-48	7.84e-35	4.36e-37	4.36e-37	4.55e-49	5.04e-50
635	1.35e-48	1.96e-48	2.44e-35	1.35e-37	1.35e-37	7.37e-50	8.16e-51
654	3.3e-49	4.79e-49	7.42e-36	4.12e-38	4.12e-38	1.16e-50	1.29e-51
673	7.9e-50	1.15e-49	2.21e-36	1.23e-38	1.23e-38	1.79e-51	1.98e-52
693	1.85e-50	2.69e-50	6.45e-37	3.58e-39	3.58e-39	2.68e-52	2.97e-53
714	4.24e-51	6.16e-51	1.84e-37	1.02e-39	1.02e-39	3.91e-53	4.33e-54
735	9.51e-52	1.38e-51	5.14e-38	2.85e-40	2.85e-40	5.57e-54	6.17e-55
757	2.09e-52	3.03e-52	1.4e-38	7.8e-41	7.8e-41	7.74e-55	8.58e-56
779	4.47e-53	6.5e-53	3.76e-39	2.09e-41	2.09e-41	1.05e-55	1.16e-56
802	9.39e-54	1.36e-53	9.84e-40	5.47e-42	5.47e-42	1.38e-56	1.53e-57
826	1.93e-54	2.8e-54	2.52e-40	1.4e-42	1.4e-42	1.78e-57	1.97e-58
850	3.87e-55	5.62e-55	6.33e-41	3.51e-43	3.51e-43	2.24e-58	2.48e-59
876	7.6e-56	1.1e-55	1.55e-41	8.63e-44	8.63e-44	2.74e-59	3.03e-60
902	1.46e-56	2.12e-56	3.73e-42	2.07e-44	2.07e-44	3.27e-60	3.62e-61
928	2.74e-57	3.98e-57	8.78e-43	4.88e-45	4.88e-45	3.8e-61	4.21e-62
956	5.04e-58	7.32e-58	2.02e-43	1.12e-45	1.12e-45	4.31e-62	4.77e-63
984	9.07e-59	1.32e-58	4.55e-44	2.53e-46	2.53e-46	4.76e-63	5.28e-64
1010	1.6e-59	2.32e-59	1e-44	5.58e-47	5.58e-47	5.13e-64	5.69e-65
1040	2.74e-60	3.99e-60	2.17e-45	1.2e-47	1.2e-47	5.4e-65	5.98e-66
1070	4.62e-61	6.71e-61	4.58e-46	2.54e-48	2.54e-48	5.53e-66	6.12e-67
1110	7.61e-62	1.1e-61	9.46e-47	5.25e-49	5.25e-49	5.52e-67	6.12e-68
1140	1.23e-62	1.78e-62	1.91e-47	1.06e-49	1.06e-49	5.38e-68	5.96e-69
1170	1.93e-63	2.8e-63	3.79e-48	2.11e-50	2.11e-50	5.11e-69	5.66e-70
1210	2.97e-64	4.32e-64	7.35e-49	4.08e-51	4.08e-51	4.73e-70	5.24e-71
1240	4.48e-65	6.51e-65	1.39e-49	7.74e-52	7.74e-52	4.27e-71	4.73e-72
1280	6.61e-66	9.61e-66	2.59e-50	1.44e-52	1.44e-52	3.75e-72	4.16e-73
1320	9.54e-67	1.39e-66	4.7e-51	2.61e-53	2.61e-53	3.22e-73	3.57e-74
1360	1.35e-67	1.96e-67	8.36e-52	4.64e-54	4.64e-54	2.69e-74	2.98e-75
1400	1.86e-68	2.7e-68	1.46e-52	8.09e-55	8.09e-55	2.2e-75	2.43e-76
1440	2.51e-69	3.64e-69	2.48e-53	1.38e-55	1.38e-55	1.75e-76	1.93e-77
1480	3.31e-70	4.81e-70	4.13e-54	2.3e-56	2.3e-56	1.35e-77	1.5e-78
1520	4.28e-71	6.22e-71	6.75e-55	3.75e-57	3.75e-57	1.02e-78	1.13e-79
1570	5.41e-72	7.86e-72	1.08e-55	5.99e-58	5.99e-58	7.53e-80	8.35e-81
1620	6.69e-73	9.72e-73	1.68e-56	9.36e-59	9.36e-59	5.41e-81	5.99e-82
1660	8.09e-74	1.18e-73	2.58e-57	1.43e-59	1.43e-59	3.79e-82	4.2e-83
1710	9.57e-75	1.39e-74	3.86e-58	2.14e-60	2.14e-60	2.59e-83	2.87e-84
1760	1.11e-75	1.61e-75	5.66e-59	3.14e-61	3.14e-61	1.72e-84	1.91e-85
1820	1.25e-76	1.82e-76	8.12e-60	4.51e-62	4.51e-62	1.12e-85	1.24e-86
1870	1.39e-77	2.02e-77	1.14e-60	6.33e-63	6.33e-63	7.07e-87	7.83e-88
1930	1.5e-78	2.18e-78	1.57e-61	8.7e-64	8.7e-64	4.36e-88	4.83e-89
1980	1.59e-79	2.31e-79	2.11e-62	1.17e-64	1.17e-64
2040	1.65e-80	2.4e-80	2.77e-63	1.54e-65	1.54e-65
2100	1.67e-81	2.43e-81	3.57e-64	1.98e-66	1.98e-66
2160	1.66e-82	2.41e-82	4.5e-65	2.5e-67	2.5e-67
2230	1.61e-83	2.34e-83	5.56e-66	3.09e-68	3.09e-68
2290	1.53e-84	2.22e-84	6.72e-67	3.73e-69	3.73e-69
2360	1.42e-85	2.06e-85	7.94e-68	4.41e-70	4.41e-70
2430	1.29e-86	1.87e-86	9.19e-69	5.1e-71	5.1e-71
2500	1.14e-87	1.66e-87	1.04e-69	5.78e-72	5.78e-72
2580	9.94e-89	1.44e-88	1.15e-70	6.41e-73	6.41e-73
2650	8.45e-90	1.23e-89	1.25e-71	6.95e-74	6.95e-74
2730	7.03e-91	1.02e-90	1.33e-72	7.38e-75	7.38e-75
2810	5.71e-92	8.3e-92	1.38e-73	7.67e-76	7.67e-76
2900	4.55e-93	6.6e-93	1.4e-74	7.8e-77	7.8e-77
2980	3.54e-94	5.14e-94	1.4e-75	7.76e-78	7.76e-78
3070	2.69e-95	3.91e-95	1.36e-76	7.56e-79	7.56e-79
3160	2.01e-96	2.91e-96	1.3e-77	7.21e-80	7.21e-80
			1.21e-78	6.73e-81	6.73e-81
			1.11e-79	6.15e-82	6.15e-82
			9.9e-81	5.5e-83	5.5e-83
			8.66e-82	4.81e-84	4.81e-84
			7.42e-83	4.12e-85	4.12e-85
			6.22e-84	3.45e-86	3.45e-86
			5.1e-85	2.83e-87	2.83e-87
			4.09e-86	2.27e-88	2.27e-88
			3.22e-87	1.79e-89	1.79e-89
			2.47e-88	1.37e-90	1.37e-90

[truncated: 16 more sheets: Figure 3c, Figure 3d, Figure 3e, Figure 3f, Figure 3g, Figure 3h, Figure 3i, Figure 3j, Figure 5b, FIgure 5c, FIgure 6a, FIgure 6b, FIgure 6c, FIgure 6d, FIgure 6e, FIgure 6f]
